# Supplementary material for: 8-Methyl-4-phenyl-2,3,3a,4,5,9b-hexa­hydro­furo[3,2-c]quinoline
Source: Acta Crystallogr Sect E Struct Rep Online. 2009 Dec 4;66(Pt 1):o17. doi: 10.1107/S1600536809051125 (PMC2980039; doi:10.1107/S1600536809051125)
Supplement: Supplementary file 1 [file e-66-00o17-sup1.cif]

##############################################################################
###                                                                        ###
###        Electronic paper (Acta Crystallographica Section E)             ###
###                                                                        ###
##############################################################################
#                                                                            #
# This CIF contains the data in a paper accepted for publication in Acta     #
# Crystallographica Section E. It conforms to the requirements of Notes      #
# for Authors for Section E, and has been peer reviewed under the auspices   #
# of the IUCr Commission on Journals.                                        #
#                                                                            #
# Full details of the Crystallographic Information File format               #
# are given in the paper "The Crystallographic Information File (CIF):       #
# a New Standard Archive File for Crystallography" by S. R. Hall, F. H.      #
# Allen and I. D. Brown [Acta Cryst. (1991), A47, 655-685].                  #
#                                                                            #
# The current version of the core CIF dictionary is obtainable from          #
# ftp://ftp.iucr.org/pub/cif_core.dic. The current version number is 2.4.    #
#                                                                            #
# Software is freely available for graphical display of the structure(s) in  #
# this CIF.  For information consult the CIF home page http://www.iucr.org/  #
# cif/home.html                                                              #
#                                                                            #
# This file may be used for bona fide research purposes within the           #
# scientific community so long as proper attribution is given to the journal # 
# article from which it was obtained.                                        #
#                                                                            #
##############################################################################
                                             
data_global
_audit_creation_method     SHELXL97
_journal_date_recd_electronic     2009-11-08
_journal_date_accepted     2009-11-26
_journal_name_full     'Acta Crystallographica, Section E'
_journal_year     2010
_journal_volume     66
_journal_issue      1
_journal_page_first     o17
_journal_page_last     o17
_journal_paper_category     QO
_journal_coeditor_code     RK2180
_publ_contact_author_name     'Dr. Yu-lin Zhu'
_publ_contact_author_address
;
School of Chemistry and Environment
South China Normal University
Guangzhou 510006
People's Republic of China
;
_publ_contact_author_email     yulinzhu2002@yahoo.com.cn
_publ_contact_author_fax     ?
_publ_contact_author_phone     '(+8620) 39310258'
_publ_section_title
;
8-Methyl-4-phenyl-2,3,3a,4,5,9b-hexahydrofuro[3,2-<i>c</i>]quinoline
;
loop_
    _publ_author_name
    _publ_author_address
    'Pingping Lu'
;
School of Chemistry and Environment
South China Normal University
Guangzhou 510006
People's Republic of China
;
    'Chaomei Lian'
;
School of Chemistry and Environment
South China Normal University
Guangzhou 510006
People's Republic of China
;
    'Yulin Zhu'
;
School of Chemistry and Environment
South China Normal University
Guangzhou 510006
People's Republic of China
;
data_I
_audit_creation_method     SHELXL97
_chemical_name_systematic
;
8-Methyl-4-phenyl-2,3,3a,4,5,9b-hexahydrofuro[3,2-<i>c</i>]quinoline
;
_chemical_name_common     ?
_chemical_formula_moiety     'C18 H19 N O'
_chemical_formula_sum     'C18 H19 N O'
_chemical_formula_iupac     'C18 H19 N O'
_chemical_formula_weight     265.34
_chemical_melting_point     ?
_symmetry_cell_setting     monoclinic
_symmetry_space_group_name_H-M     'P 21/c'
_symmetry_space_group_name_hall     '-P 2ybc'
loop_
    _symmetry_equiv_pos_as_xyz
    'x, y, z'
    '-x, y+1/2, -z+1/2'
    '-x, -y, -z'
    'x, -y-1/2, z-1/2'
_cell_length_a     12.751(4)
_cell_length_b     17.780(5)
_cell_length_c     17.516(4)
_cell_angle_alpha     90.00
_cell_angle_beta     132.426(14)
_cell_angle_gamma     90.00
_cell_volume     2931.3(15)
_cell_formula_units_Z     8
_cell_measurement_reflns_used     1233
_cell_measurement_theta_min     2.33
_cell_measurement_theta_max     18.26
_cell_measurement_temperature     295(2)
_exptl_crystal_description     'block'
_exptl_crystal_colour     'colourless'
_exptl_crystal_size_max     0.30
_exptl_crystal_size_mid     0.15
_exptl_crystal_size_min     0.15
_exptl_crystal_density_diffrn     1.202
_exptl_crystal_density_meas     ?
_exptl_crystal_density_method     'not measured'
_exptl_crystal_F_000     1136
_exptl_absorpt_coefficient_mu     0.074
_exptl_absorpt_correction_type     multi-scan
_exptl_absorpt_process_details     '(<i>SADABS</i>; Bruker, 2004)'
_exptl_absorpt_correction_T_min     0.987
_exptl_absorpt_correction_T_max     0.989
_exptl_special_details
;
;
_diffrn_ambient_temperature     295(2)
_diffrn_radiation_type     MoK\a
_diffrn_radiation_wavelength     0.71073
_diffrn_radiation_source     'fine-focus sealed tube'
_diffrn_radiation_monochromator     'graphite'
_diffrn_measurement_device_type     'Bruker APEXII area-detector diffractometer'
_diffrn_measurement_method     '\f and \w scans'
_diffrn_detector_area_resol_mean     ?
_diffrn_reflns_number     14911
_diffrn_reflns_av_R_equivalents     0.0674
_diffrn_reflns_av_sigmaI/netI     0.0885
_diffrn_reflns_theta_min     1.95
_diffrn_reflns_theta_max     25.20
_diffrn_reflns_theta_full     25.20
_diffrn_measured_fraction_theta_max     0.998
_diffrn_measured_fraction_theta_full     0.998
_diffrn_reflns_limit_h_min     -15
_diffrn_reflns_limit_h_max     13
_diffrn_reflns_limit_k_min     -19
_diffrn_reflns_limit_k_max     21
_diffrn_reflns_limit_l_min     -19
_diffrn_reflns_limit_l_max     20
_diffrn_standards_number     0
_diffrn_standards_interval_count     0
_diffrn_standards_interval_time     0
_diffrn_standards_decay_%     0
_refine_special_details
;
 Refinement of <i>F</i>^2^ against ALL reflections. The weighted
 <i>R</i>-factor w<i>R</i> and goodness of fit <i>S</i> are based on
 <i>F</i>^2^, conventional <i>R</i>-factors <i>R</i> are based
 on <i>F</i>, with <i>F</i> set to zero for negative <i>F</i>^2^.
 The threshold expression of <i>F</i>^2^ > 2\s(<i>F</i>^2^) is used only for
 calculating <i>R</i>-factors(gt) etc. and is not relevant to the choice of
 reflections for refinement. <i>R</i>-factors based on <i>F</i>^2^ are
 statistically about twice as large as those based on <i>F</i>, and
 <i>R</i>-factors based on ALL data will be even larger.
;
_reflns_number_total     5280
_reflns_number_gt     2114
_reflns_threshold_expression     I>2\s(I)
_refine_ls_structure_factor_coef     Fsqd
_refine_ls_matrix_type     'full'
_refine_ls_R_factor_all     0.1749
_refine_ls_R_factor_gt     0.0690
_refine_ls_wR_factor_gt     0.1533
_refine_ls_wR_factor_ref     0.1858
_refine_ls_goodness_of_fit_ref     1.169
_refine_ls_restrained_S_all     1.169
_refine_ls_number_reflns     5280
_refine_ls_number_parameters     315
_refine_ls_number_restraints     0
_refine_ls_hydrogen_treatment     constr
_refine_ls_weighting_scheme     'calc'
_refine_ls_weighting_details
            'calc w=1/[\s^2^(Fo^2^)+(0.045P)^2^+0.45P] where P=(Fo^2^+2Fc^2^)/3'
_atom_sites_solution_hydrogens     geom
_atom_sites_solution_primary     direct
_atom_sites_solution_secondary     difmap
_refine_ls_shift/su_max     0.000
_refine_ls_shift/su_mean     0.000
_refine_diff_density_max     0.221
_refine_diff_density_min     -0.211
_refine_ls_extinction_method     none
_refine_ls_extinction_coef     ?
loop_
    _atom_type_symbol
    _atom_type_description
    _atom_type_scat_dispersion_real
    _atom_type_scat_dispersion_imag
    _atom_type_scat_source
    'C' 'C' 0.0033 0.0016
                         'International Tables Vol C Tables 4.2.6.8 and 6.1.1.4'
    'H' 'H' 0.0000 0.0000
                         'International Tables Vol C Tables 4.2.6.8 and 6.1.1.4'
    'N' 'N' 0.0061 0.0033
                         'International Tables Vol C Tables 4.2.6.8 and 6.1.1.4'
    'O' 'O' 0.0106 0.0060
                         'International Tables Vol C Tables 4.2.6.8 and 6.1.1.4'
_computing_data_collection     '<i>APEX2</i> (Bruker, 2004)'
_computing_cell_refinement     '<i>SAINT</i> (Bruker, 2004)'
_computing_data_reduction     '<i>SAINT</i> (Bruker, 2004)'
_computing_structure_solution     '<i>SHELXS97</i> (Sheldrick, 2008)'
_computing_structure_refinement     '<i>SHELXL97</i> (Sheldrick, 2008)'
_computing_molecular_graphics     '<i>SHELXTL</i> (Sheldrick, 2008)'
_computing_publication_material     '<i>SHELXTL</i> (Sheldrick, 2008)'
loop_
    _atom_site_type_symbol
    _atom_site_label
    _atom_site_fract_x
    _atom_site_fract_y
    _atom_site_fract_z
    _atom_site_U_iso_or_equiv
    _atom_site_adp_type
    _atom_site_calc_flag
    _atom_site_refinement_flags
    _atom_site_occupancy
    _atom_site_disorder_assembly
    _atom_site_disorder_group
    N N1 0.6400(3) 0.92041(17) 0.1751(2) 0.0704(9) Uani d . 1 . .
    H H1 0.6805 0.8939 0.1601 0.084 Uiso d R 1 . .
    C C1 0.8237(5) 1.2230(2) 0.3116(3) 0.1063(16) Uani d . 1 . .
    H H1A 0.8247 1.2483 0.2637 0.159 Uiso calc R 1 . .
    H H1B 0.9177 1.2230 0.3790 0.159 Uiso calc R 1 . .
    H H1C 0.7600 1.2485 0.3144 0.159 Uiso calc R 1 . .
    C C2 0.7734(4) 1.14134(12) 0.2756(2) 0.0783(12) Uani d G 1 . .
    C C3 0.8651(2) 1.08924(18) 0.28789(19) 0.0806(12) Uani d G 1 . .
    H H3 0.9558 1.1038 0.3175 0.097 Uiso calc R 1 . .
    C C4 0.8212(3) 1.01531(16) 0.2559(2) 0.0746(11) Uani d G 1 . .
    H H4 0.8825 0.9804 0.2641 0.090 Uiso calc R 1 . .
    C C5 0.6856(3) 0.99347(11) 0.2116(2) 0.0636(10) Uani d G 1 . .
    C C6 0.5939(2) 1.04557(16) 0.19939(19) 0.0698(11) Uani d G 1 . .
    C C7 0.6378(3) 1.11950(14) 0.2314(2) 0.0787(12) Uani d G 1 . .
    H H7 0.5765 1.1544 0.2232 0.094 Uiso calc R 1 . .
    O O1 0.3443(3) 1.07237(16) 0.0794(3) 0.1021(10) Uani d . 1 . .
    C C8 0.4479(5) 1.0230(2) 0.1582(3) 0.0808(12) Uani d . 1 . .
    H H8 0.4482 1.0236 0.2143 0.097 Uiso calc R 1 . .
    C C9 0.4029(4) 0.9456(2) 0.1070(3) 0.0746(11) Uani d . 1 . .
    H H9 0.3305 0.9255 0.1061 0.090 Uiso calc R 1 . .
    C C10 0.3334(5) 0.9635(2) -0.0018(3) 0.0834(12) Uani d . 1 . .
    H H10A 0.2570 0.9284 -0.0501 0.100 Uiso calc R 1 . .
    H H10B 0.4017 0.9616 -0.0097 0.100 Uiso calc R 1 . .
    C C11 0.2772(5) 1.0417(3) -0.0188(4) 0.1070(15) Uani d . 1 . .
    H H11A 0.2980 1.0721 -0.0532 0.128 Uiso calc R 1 . .
    H H11B 0.1750 1.0405 -0.0618 0.128 Uiso calc R 1 . .
    C C12 0.5249(4) 0.8892(2) 0.1623(3) 0.0691(11) Uani d . 1 . .
    H H12 0.5598 0.8810 0.2315 0.083 Uiso calc R 1 . .
    C C13 0.4766(3) 0.81442(12) 0.10806(19) 0.0670(10) Uani d G 1 . .
    C C14 0.4233(3) 0.76150(17) 0.13274(19) 0.0819(12) Uani d G 1 . .
    H H14 0.4225 0.7717 0.1844 0.098 Uiso calc R 1 . .
    C C15 0.3711(3) 0.69334(14) 0.0802(2) 0.0932(14) Uani d G 1 . .
    H H15 0.3354 0.6579 0.0967 0.112 Uiso calc R 1 . .
    C C16 0.3723(3) 0.67811(13) 0.0029(2) 0.0945(14) Uani d G 1 . .
    H H16 0.3374 0.6325 -0.0322 0.113 Uiso calc R 1 . .
    C C17 0.4257(3) 0.73103(17) -0.02174(18) 0.0928(14) Uani d G 1 . .
    H H17 0.4265 0.7208 -0.0734 0.111 Uiso calc R 1 . .
    C C18 0.4778(3) 0.79919(15) 0.0308(2) 0.0805(12) Uani d G 1 . .
    H H18 0.5135 0.8346 0.0143 0.097 Uiso calc R 1 . .
    O O2 0.8981(3) 0.82604(14) 0.2907(2) 0.0841(8) Uani d . 1 . .
    N N2 0.7998(3) 0.68166(16) 0.3925(2) 0.0739(9) Uani d . 1 . .
    H H2 0.7892 0.6442 0.4179 0.089 Uiso d R 1 . .
    C C19 0.7740(5) 0.9864(2) 0.4799(4) 0.1011(15) Uani d . 1 . .
    H H19A 0.7976 0.9903 0.5447 0.152 Uiso calc R 1 . .
    H H19B 0.6787 1.0040 0.4252 0.152 Uiso calc R 1 . .
    H H19C 0.8387 1.0164 0.4823 0.152 Uiso calc R 1 . .
    C C20 0.7851(3) 0.90401(11) 0.46008(18) 0.0713(11) Uani d G 1 . .
    C C21 0.7154(3) 0.84833(16) 0.46715(19) 0.0805(12) Uani d G 1 . .
    H H21 0.6648 0.8609 0.4861 0.097 Uiso calc R 1 . .
    C C22 0.7215(3) 0.77394(14) 0.4459(2) 0.0766(12) Uani d G 1 . .
    H H22 0.6749 0.7367 0.4507 0.092 Uiso calc R 1 . .
    C C23 0.7971(3) 0.75522(10) 0.41766(18) 0.0646(10) Uani d G 1 . .
    C C24 0.8668(2) 0.81089(14) 0.41060(18) 0.0607(10) Uani d G 1 . .
    C C25 0.8607(2) 0.88529(12) 0.43181(19) 0.0695(11) Uani d G 1 . .
    H H25 0.9073 0.9225 0.4271 0.083 Uiso calc R 1 . .
    C C26 0.9540(4) 0.7911(2) 0.3858(3) 0.0722(11) Uani d . 1 . .
    H H26 1.0510 0.8094 0.4417 0.087 Uiso calc R 1 . .
    C C27 0.9609(4) 0.7077(2) 0.3691(3) 0.0779(12) Uani d . 1 . .
    H H27 1.0399 0.6837 0.4350 0.093 Uiso calc R 1 . .
    C C28 0.9901(5) 0.7086(2) 0.2974(4) 0.1086(16) Uani d . 1 . .
    H H28A 1.0894 0.6983 0.3359 0.130 Uiso calc R 1 . .
    H H28B 0.9324 0.6713 0.2431 0.130 Uiso calc R 1 . .
    C C29 0.9512(6) 0.7860(3) 0.2531(4) 0.1208(19) Uani d . 1 . .
    H H29A 1.0341 0.8114 0.2733 0.145 Uiso calc R 1 . .
    H H29B 0.8796 0.7836 0.1782 0.145 Uiso calc R 1 . .
    C C30 0.8210(4) 0.67054(19) 0.3224(3) 0.0657(10) Uani d . 1 . .
    H H30 0.7451 0.6977 0.2586 0.079 Uiso calc R 1 . .
    C C31 0.8059(4) 0.58845(13) 0.2948(3) 0.0754(12) Uani d G 1 . .
    C C32 0.6928(3) 0.56536(18) 0.1940(2) 0.1154(18) Uani d G 1 . .
    H H32 0.6292 0.6007 0.1436 0.138 Uiso calc R 1 . .
    C C33 0.6748(4) 0.4895(2) 0.1684(3) 0.140(2) Uani d G 1 . .
    H H33 0.5992 0.4741 0.1009 0.168 Uiso calc R 1 . .
    C C34 0.7699(5) 0.43679(13) 0.2437(4) 0.1257(19) Uani d G 1 . .
    H H34 0.7579 0.3861 0.2266 0.151 Uiso calc R 1 . .
    C C35 0.8830(4) 0.45988(17) 0.3446(3) 0.133(2) Uani d G 1 . .
    H H35 0.9466 0.4246 0.3950 0.159 Uiso calc R 1 . .
    C C36 0.9010(3) 0.5357(2) 0.3702(2) 0.1198(18) Uani d G 1 . .
    H H36 0.9766 0.5511 0.4377 0.144 Uiso calc R 1 . .
loop_
    _atom_site_aniso_label
    _atom_site_aniso_U_11
    _atom_site_aniso_U_22
    _atom_site_aniso_U_33
    _atom_site_aniso_U_12
    _atom_site_aniso_U_13
    _atom_site_aniso_U_23
    C23 0.066(3) 0.060(3) 0.070(3) 0.000(2) 0.047(2) 0.002(2)
    C24 0.058(3) 0.059(2) 0.063(2) -0.0010(19) 0.040(2) 0.0028(19)
    C25 0.073(3) 0.066(3) 0.071(3) -0.006(2) 0.049(2) -0.002(2)
    C20 0.075(3) 0.065(3) 0.065(3) -0.004(2) 0.044(2) -0.010(2)
    C21 0.092(3) 0.085(3) 0.079(3) -0.002(2) 0.063(3) -0.010(2)
    C22 0.085(3) 0.078(3) 0.088(3) -0.010(2) 0.066(3) -0.006(2)
    C5 0.066(3) 0.063(3) 0.054(2) 0.005(2) 0.037(2) 0.004(2)
    C6 0.075(3) 0.064(3) 0.065(3) -0.004(2) 0.045(3) -0.004(2)
    C7 0.087(3) 0.073(3) 0.076(3) 0.000(2) 0.055(3) -0.007(2)
    C2 0.107(4) 0.066(3) 0.064(3) -0.010(3) 0.058(3) 0.003(2)
    C3 0.081(3) 0.086(3) 0.072(3) -0.007(3) 0.051(3) 0.011(2)
    C4 0.071(3) 0.077(3) 0.078(3) 0.000(2) 0.051(3) 0.009(2)
    C13 0.059(3) 0.072(3) 0.058(3) 0.004(2) 0.035(2) -0.006(2)
    C14 0.088(3) 0.074(3) 0.084(3) -0.004(2) 0.058(3) -0.003(2)
    C15 0.112(4) 0.070(3) 0.093(3) -0.009(3) 0.067(3) -0.004(3)
    C16 0.099(4) 0.074(3) 0.088(4) -0.004(2) 0.054(3) -0.014(3)
    C17 0.106(4) 0.086(3) 0.080(3) 0.001(3) 0.060(3) -0.015(3)
    C18 0.097(3) 0.076(3) 0.077(3) -0.007(2) 0.062(3) -0.010(2)
    C31 0.086(3) 0.065(3) 0.086(3) 0.011(2) 0.062(3) 0.004(2)
    C36 0.127(4) 0.068(3) 0.105(4) 0.022(3) 0.054(4) 0.006(3)
    C35 0.156(5) 0.082(4) 0.130(5) 0.027(3) 0.084(5) 0.011(3)
    C34 0.161(6) 0.071(3) 0.148(5) 0.016(4) 0.105(5) -0.012(4)
    C33 0.163(6) 0.091(4) 0.111(5) 0.001(4) 0.070(4) -0.029(4)
    C32 0.131(5) 0.085(4) 0.090(4) 0.021(3) 0.058(4) -0.012(3)
    O1 0.100(2) 0.084(2) 0.111(3) 0.0195(18) 0.067(2) -0.007(2)
    N1 0.078(2) 0.068(2) 0.080(2) -0.0036(17) 0.060(2) -0.0116(17)
    C1 0.131(4) 0.080(3) 0.096(4) -0.023(3) 0.072(3) -0.002(3)
    C8 0.090(4) 0.074(3) 0.076(3) 0.002(3) 0.055(3) -0.001(3)
    C9 0.081(3) 0.076(3) 0.079(3) -0.003(2) 0.059(3) -0.003(2)
    C10 0.105(3) 0.068(3) 0.082(3) 0.010(2) 0.065(3) 0.001(2)
    C11 0.119(4) 0.093(4) 0.100(4) 0.006(3) 0.070(4) 0.002(3)
    C12 0.072(3) 0.066(3) 0.069(3) 0.001(2) 0.047(2) -0.002(2)
    O2 0.101(2) 0.0803(19) 0.106(2) 0.0212(15) 0.084(2) 0.0236(17)
    N2 0.099(3) 0.058(2) 0.089(2) -0.0049(17) 0.074(2) -0.0011(18)
    C19 0.124(4) 0.081(3) 0.111(4) 0.007(3) 0.085(3) -0.010(3)
    C26 0.069(3) 0.067(3) 0.086(3) 0.002(2) 0.054(3) 0.005(2)
    C27 0.073(3) 0.075(3) 0.088(3) 0.012(2) 0.056(3) 0.012(2)
    C28 0.135(4) 0.091(4) 0.162(5) 0.015(3) 0.126(4) 0.006(3)
    C29 0.169(5) 0.113(4) 0.159(5) 0.049(4) 0.142(5) 0.037(4)
    C30 0.069(3) 0.061(2) 0.070(3) 0.007(2) 0.048(2) 0.000(2)
_geom_special_details
;
 All s.u.'s (except the esd in the dihedral angle between two l.s. planes)
 are estimated using the full covariance matrix. The cell s.u.'s are taken
 into account individually in the estimation of s.u.'s in distances, angles
 and torsion angles; correlations between s.u.'s in cell parameters are only
 used when they are defined by crystal symmetry. An approximate (isotropic)
 treatment of cell s.u.'s is used for estimating s.u.'s involving l.s. planes.
;
loop_
    _geom_bond_atom_site_label_1
    _geom_bond_atom_site_label_2
    _geom_bond_site_symmetry_2
    _geom_bond_distance
    _geom_bond_publ_flag
    C23 N2 . 1.388(3) ?
    C23 C24 . 1.3900 ?
    C23 C22 . 1.3900 ?
    C24 C25 . 1.3900 ?
    C24 C26 . 1.484(4) ?
    C25 C20 . 1.3900 ?
    C25 H25 . 0.9300 ?
    C20 C21 . 1.3900 ?
    C20 C19 . 1.534(4) ?
    C21 C22 . 1.3900 ?
    C21 H21 . 0.9300 ?
    C22 H22 . 0.9300 ?
    C5 C6 . 1.3900 ?
    C5 C4 . 1.3900 ?
    C5 N1 . 1.391(3) ?
    C6 C7 . 1.3900 ?
    C6 C8 . 1.528(5) ?
    C7 C2 . 1.3900 ?
    C7 H7 . 0.9300 ?
    C2 C3 . 1.3900 ?
    C2 C1 . 1.539(4) ?
    C3 C4 . 1.3900 ?
    C3 H3 . 0.9300 ?
    C4 H4 . 0.9300 ?
    C13 C14 . 1.3900 ?
    C13 C18 . 1.3900 ?
    C13 C12 . 1.504(4) ?
    C14 C15 . 1.3900 ?
    C14 H14 . 0.9300 ?
    C15 C16 . 1.3900 ?
    C15 H15 . 0.9300 ?
    C16 C17 . 1.3900 ?
    C16 H16 . 0.9300 ?
    C17 C18 . 1.3900 ?
    C17 H17 . 0.9300 ?
    C18 H18 . 0.9300 ?
    C31 C36 . 1.3900 ?
    C31 C32 . 1.3900 ?
    C31 C30 . 1.508(4) ?
    C36 C35 . 1.3900 ?
    C36 H36 . 0.9300 ?
    C35 C34 . 1.3900 ?
    C35 H35 . 0.9300 ?
    C34 C33 . 1.3900 ?
    C34 H34 . 0.9300 ?
    C33 C32 . 1.3900 ?
    C33 H33 . 0.9300 ?
    C32 H32 . 0.9300 ?
    O1 C8 . 1.400(4) ?
    O1 C11 . 1.415(5) ?
    N1 C12 . 1.438(4) ?
    N1 H1 . 0.8600 ?
    C1 H1A . 0.9600 ?
    C1 H1B . 0.9600 ?
    C1 H1C . 0.9600 ?
    C8 C9 . 1.526(5) ?
    C8 H8 . 0.9800 ?
    C9 C10 . 1.497(5) ?
    C9 C12 . 1.527(5) ?
    C9 H9 . 0.9800 ?
    C10 C11 . 1.500(5) ?
    C10 H10A . 0.9700 ?
    C10 H10B . 0.9700 ?
    C11 H11A . 0.9700 ?
    C11 H11B . 0.9700 ?
    C12 H12 . 0.9800 ?
    O2 C29 . 1.415(9) ?
    O2 C26 . 1.438(4) ?
    N2 C30 . 1.438(4) ?
    N2 H2 . 0.8599 ?
    C19 H19A . 0.9600 ?
    C19 H19B . 0.9600 ?
    C19 H19C . 0.9600 ?
    C26 C27 . 1.525(5) ?
    C26 H26 . 0.9800 ?
    C27 C30 . 1.522(5) ?
    C27 C28 . 1.532(5) ?
    C27 H27 . 0.9800 ?
    C28 C29 . 1.491(5) ?
    C28 H28A . 0.9700 ?
    C28 H28B . 0.9700 ?
    C29 H29A . 0.9700 ?
    C29 H29B . 0.9700 ?
    C30 H30 . 0.9800 ?
loop_
    _geom_angle_atom_site_label_1
    _geom_angle_atom_site_label_2
    _geom_angle_atom_site_label_3
    _geom_angle_site_symmetry_1
    _geom_angle_site_symmetry_3
    _geom_angle
    _geom_angle_publ_flag
    N2 C23 C24 . . 119.3(2) ?
    N2 C23 C22 . . 120.7(2) ?
    C24 C23 C22 . . 120.0 ?
    C25 C24 C23 . . 120.0 ?
    C25 C24 C26 . . 119.5(2) ?
    C23 C24 C26 . . 120.5(2) ?
    C24 C25 C20 . . 120.0 ?
    C24 C25 H25 . . 120.0 ?
    C20 C25 H25 . . 120.0 ?
    C21 C20 C25 . . 120.0 ?
    C21 C20 C19 . . 119.9(2) ?
    C25 C20 C19 . . 120.1(2) ?
    C20 C21 C22 . . 120.0 ?
    C20 C21 H21 . . 120.0 ?
    C22 C21 H21 . . 120.0 ?
    C21 C22 C23 . . 120.0 ?
    C21 C22 H22 . . 120.0 ?
    C23 C22 H22 . . 120.0 ?
    C6 C5 C4 . . 120.0 ?
    C6 C5 N1 . . 120.3(2) ?
    C4 C5 N1 . . 119.6(2) ?
    C5 C6 C7 . . 120.0 ?
    C5 C6 C8 . . 121.8(2) ?
    C7 C6 C8 . . 118.0(2) ?
    C2 C7 C6 . . 120.0 ?
    C2 C7 H7 . . 120.0 ?
    C6 C7 H7 . . 120.0 ?
    C7 C2 C3 . . 120.0 ?
    C7 C2 C1 . . 120.6(3) ?
    C3 C2 C1 . . 119.4(3) ?
    C4 C3 C2 . . 120.0 ?
    C4 C3 H3 . . 120.0 ?
    C2 C3 H3 . . 120.0 ?
    C3 C4 C5 . . 120.0 ?
    C3 C4 H4 . . 120.0 ?
    C5 C4 H4 . . 120.0 ?
    C14 C13 C18 . . 120.0 ?
    C14 C13 C12 . . 118.6(2) ?
    C18 C13 C12 . . 121.3(2) ?
    C15 C14 C13 . . 120.0 ?
    C15 C14 H14 . . 120.0 ?
    C13 C14 H14 . . 120.0 ?
    C14 C15 C16 . . 120.0 ?
    C14 C15 H15 . . 120.0 ?
    C16 C15 H15 . . 120.0 ?
    C17 C16 C15 . . 120.0 ?
    C17 C16 H16 . . 120.0 ?
    C15 C16 H16 . . 120.0 ?
    C16 C17 C18 . . 120.0 ?
    C16 C17 H17 . . 120.0 ?
    C18 C17 H17 . . 120.0 ?
    C17 C18 C13 . . 120.0 ?
    C17 C18 H18 . . 120.0 ?
    C13 C18 H18 . . 120.0 ?
    C36 C31 C32 . . 120.0 ?
    C36 C31 C30 . . 120.5(3) ?
    C32 C31 C30 . . 119.5(3) ?
    C31 C36 C35 . . 120.0 ?
    C31 C36 H36 . . 120.0 ?
    C35 C36 H36 . . 120.0 ?
    C34 C35 C36 . . 120.0 ?
    C34 C35 H35 . . 120.0 ?
    C36 C35 H35 . . 120.0 ?
    C35 C34 C33 . . 120.0 ?
    C35 C34 H34 . . 120.0 ?
    C33 C34 H34 . . 120.0 ?
    C32 C33 C34 . . 120.0 ?
    C32 C33 H33 . . 120.0 ?
    C34 C33 H33 . . 120.0 ?
    C33 C32 C31 . . 120.0 ?
    C33 C32 H32 . . 120.0 ?
    C31 C32 H32 . . 120.0 ?
    C8 O1 C11 . . 110.5(3) ?
    C5 N1 C12 . . 119.9(3) ?
    C5 N1 H1 . . 120.1 ?
    C12 N1 H1 . . 120.1 ?
    C2 C1 H1A . . 109.5 ?
    C2 C1 H1B . . 109.5 ?
    H1A C1 H1B . . 109.5 ?
    C2 C1 H1C . . 109.5 ?
    H1A C1 H1C . . 109.5 ?
    H1B C1 H1C . . 109.5 ?
    O1 C8 C9 . . 104.8(3) ?
    O1 C8 C6 . . 109.8(3) ?
    C9 C8 C6 . . 111.7(3) ?
    O1 C8 H8 . . 110.1 ?
    C9 C8 H8 . . 110.1 ?
    C6 C8 H8 . . 110.1 ?
    C10 C9 C8 . . 102.8(3) ?
    C10 C9 C12 . . 114.9(3) ?
    C8 C9 C12 . . 113.6(3) ?
    C10 C9 H9 . . 108.4 ?
    C8 C9 H9 . . 108.4 ?
    C12 C9 H9 . . 108.4 ?
    C9 C10 C11 . . 104.0(3) ?
    C9 C10 H10A . . 111.0 ?
    C11 C10 H10A . . 111.0 ?
    C9 C10 H10B . . 111.0 ?
    C11 C10 H10B . . 111.0 ?
    H10A C10 H10B . . 109.0 ?
    O1 C11 C10 . . 107.5(4) ?
    O1 C11 H11A . . 110.2 ?
    C10 C11 H11A . . 110.2 ?
    O1 C11 H11B . . 110.2 ?
    C10 C11 H11B . . 110.2 ?
    H11A C11 H11B . . 108.5 ?
    N1 C12 C13 . . 112.3(3) ?
    N1 C12 C9 . . 109.9(3) ?
    C13 C12 C9 . . 111.9(3) ?
    N1 C12 H12 . . 107.5 ?
    C13 C12 H12 . . 107.5 ?
    C9 C12 H12 . . 107.5 ?
    C29 O2 C26 . . 107.6(3) ?
    C23 N2 C30 . . 117.3(3) ?
    C23 N2 H2 . . 121.3 ?
    C30 N2 H2 . . 121.3 ?
    C20 C19 H19A . . 109.5 ?
    C20 C19 H19B . . 109.5 ?
    H19A C19 H19B . . 109.5 ?
    C20 C19 H19C . . 109.5 ?
    H19A C19 H19C . . 109.5 ?
    H19B C19 H19C . . 109.5 ?
    O2 C26 C24 . . 110.7(3) ?
    O2 C26 C27 . . 104.3(3) ?
    C24 C26 C27 . . 116.0(3) ?
    O2 C26 H26 . . 108.6 ?
    C24 C26 H26 . . 108.6 ?
    C27 C26 H26 . . 108.6 ?
    C30 C27 C26 . . 109.1(3) ?
    C30 C27 C28 . . 114.1(4) ?
    C26 C27 C28 . . 102.9(3) ?
    C30 C27 H27 . . 110.2 ?
    C26 C27 H27 . . 110.2 ?
    C28 C27 H27 . . 110.2 ?
    C29 C28 C27 . . 104.9(3) ?
    C29 C28 H28A . . 110.8 ?
    C27 C28 H28A . . 110.8 ?
    C29 C28 H28B . . 110.8 ?
    C27 C28 H28B . . 110.8 ?
    H28A C28 H28B . . 108.8 ?
    O2 C29 C28 . . 108.5(4) ?
    O2 C29 H29A . . 110.0 ?
    C28 C29 H29A . . 110.0 ?
    O2 C29 H29B . . 110.0 ?
    C28 C29 H29B . . 110.0 ?
    H29A C29 H29B . . 108.4 ?
    N2 C30 C31 . . 110.4(3) ?
    N2 C30 C27 . . 108.0(3) ?
    C31 C30 C27 . . 116.2(3) ?
    N2 C30 H30 . . 107.3 ?
    C31 C30 H30 . . 107.3 ?
    C27 C30 H30 . . 107.3 ?
loop_
    _geom_torsion_atom_site_label_1
    _geom_torsion_atom_site_label_2
    _geom_torsion_atom_site_label_3
    _geom_torsion_atom_site_label_4
    _geom_torsion_site_symmetry_1
    _geom_torsion_site_symmetry_2
    _geom_torsion_site_symmetry_3
    _geom_torsion_site_symmetry_4
    _geom_torsion
    _geom_torsion_publ_flag
    N2 C23 C24 C25 . . . . 177.6(2) ?
    C22 C23 C24 C25 . . . . 0.0 ?
    N2 C23 C24 C26 . . . . -5.5(3) ?
    C22 C23 C24 C26 . . . . 176.8(3) ?
    C23 C24 C25 C20 . . . . 0.0 ?
    C26 C24 C25 C20 . . . . -176.9(3) ?
    C24 C25 C20 C21 . . . . 0.0 ?
    C24 C25 C20 C19 . . . . -177.9(3) ?
    C25 C20 C21 C22 . . . . 0.0 ?
    C19 C20 C21 C22 . . . . 177.9(3) ?
    C20 C21 C22 C23 . . . . 0.0 ?
    N2 C23 C22 C21 . . . . -177.6(2) ?
    C24 C23 C22 C21 . . . . 0.0 ?
    C4 C5 C6 C7 . . . . 0.0 ?
    N1 C5 C6 C7 . . . . -176.7(3) ?
    C4 C5 C6 C8 . . . . -175.7(3) ?
    N1 C5 C6 C8 . . . . 7.6(3) ?
    C5 C6 C7 C2 . . . . 0.0 ?
    C8 C6 C7 C2 . . . . 175.8(3) ?
    C6 C7 C2 C3 . . . . 0.0 ?
    C6 C7 C2 C1 . . . . -179.9(3) ?
    C7 C2 C3 C4 . . . . 0.0 ?
    C1 C2 C3 C4 . . . . 179.9(3) ?
    C2 C3 C4 C5 . . . . 0.0 ?
    C6 C5 C4 C3 . . . . 0.0 ?
    N1 C5 C4 C3 . . . . 176.8(3) ?
    C18 C13 C14 C15 . . . . 0.0 ?
    C12 C13 C14 C15 . . . . 176.7(3) ?
    C13 C14 C15 C16 . . . . 0.0 ?
    C14 C15 C16 C17 . . . . 0.0 ?
    C15 C16 C17 C18 . . . . 0.0 ?
    C16 C17 C18 C13 . . . . 0.0 ?
    C14 C13 C18 C17 . . . . 0.0 ?
    C12 C13 C18 C17 . . . . -176.6(3) ?
    C32 C31 C36 C35 . . . . 0.0 ?
    C30 C31 C36 C35 . . . . 177.7(3) ?
    C31 C36 C35 C34 . . . . 0.0 ?
    C36 C35 C34 C33 . . . . 0.0 ?
    C35 C34 C33 C32 . . . . 0.0 ?
    C34 C33 C32 C31 . . . . 0.0 ?
    C36 C31 C32 C33 . . . . 0.0 ?
    C30 C31 C32 C33 . . . . -177.7(3) ?
    C6 C5 N1 C12 . . . . -24.4(4) ?
    C4 C5 N1 C12 . . . . 158.8(3) ?
    C11 O1 C8 C9 . . . . -23.5(5) ?
    C11 O1 C8 C6 . . . . 96.6(4) ?
    C5 C6 C8 O1 . . . . -131.3(3) ?
    C7 C6 C8 O1 . . . . 53.0(4) ?
    C5 C6 C8 C9 . . . . -15.4(4) ?
    C7 C6 C8 C9 . . . . 168.8(3) ?
    O1 C8 C9 C10 . . . . 32.1(4) ?
    C6 C8 C9 C10 . . . . -86.8(4) ?
    O1 C8 C9 C12 . . . . 157.0(3) ?
    C6 C8 C9 C12 . . . . 38.1(4) ?
    C8 C9 C10 C11 . . . . -28.3(4) ?
    C12 C9 C10 C11 . . . . -152.3(4) ?
    C8 O1 C11 C10 . . . . 5.3(5) ?
    C9 C10 C11 O1 . . . . 15.4(5) ?
    C5 N1 C12 C13 . . . . 171.8(3) ?
    C5 N1 C12 C9 . . . . 46.5(4) ?
    C14 C13 C12 N1 . . . . 148.6(2) ?
    C18 C13 C12 N1 . . . . -34.7(4) ?
    C14 C13 C12 C9 . . . . -87.2(3) ?
    C18 C13 C12 C9 . . . . 89.4(3) ?
    C10 C9 C12 N1 . . . . 64.8(4) ?
    C8 C9 C12 N1 . . . . -53.2(4) ?
    C10 C9 C12 C13 . . . . -60.6(4) ?
    C8 C9 C12 C13 . . . . -178.7(3) ?
    C24 C23 N2 C30 . . . . -25.0(4) ?
    C22 C23 N2 C30 . . . . 152.6(2) ?
    C29 O2 C26 C24 . . . . -160.0(3) ?
    C29 O2 C26 C27 . . . . -34.6(4) ?
    C25 C24 C26 O2 . . . . -64.7(3) ?
    C23 C24 C26 O2 . . . . 118.5(3) ?
    C25 C24 C26 C27 . . . . 176.9(3) ?
    C23 C24 C26 C27 . . . . 0.1(4) ?
    O2 C26 C27 C30 . . . . -89.9(4) ?
    C24 C26 C27 C30 . . . . 32.0(5) ?
    O2 C26 C27 C28 . . . . 31.6(4) ?
    C24 C26 C27 C28 . . . . 153.5(4) ?
    C30 C27 C28 C29 . . . . 100.3(4) ?
    C26 C27 C28 C29 . . . . -17.7(5) ?
    C26 O2 C29 C28 . . . . 23.5(5) ?
    C27 C28 C29 O2 . . . . -2.5(6) ?
    C23 N2 C30 C31 . . . . -174.1(3) ?
    C23 N2 C30 C27 . . . . 57.8(4) ?
    C36 C31 C30 N2 . . . . -64.4(3) ?
    C32 C31 C30 N2 . . . . 113.3(3) ?
    C36 C31 C30 C27 . . . . 59.0(4) ?
    C32 C31 C30 C27 . . . . -123.2(3) ?
    C26 C27 C30 N2 . . . . -58.8(4) ?
    C28 C27 C30 N2 . . . . -173.2(3) ?
    C26 C27 C30 C31 . . . . 176.5(3) ?
    C28 C27 C30 C31 . . . . 62.1(4) ?
loop_
    _geom_hbond_atom_site_label_D
    _geom_hbond_atom_site_label_H
    _geom_hbond_atom_site_label_A
    _geom_hbond_site_symmetry_A
    _geom_hbond_distance_DH
    _geom_hbond_distance_HA
    _geom_hbond_distance_DA
    _geom_hbond_angle_DHA
    N1 H1 O2 . 0.86 2.41 2.959(4) 121.9
    N2 H2 O1 2_645 0.86 2.15 2.934(4) 150.7
