# Supplementary material for: 8-Methyl-4-phenyl-2,3,3a,4,5,9b-hexa­hydro­furo[3,2-c]quinoline
Source: Acta Crystallogr Sect E Struct Rep Online. 2009 Dec 4;66(Pt 1):o17. doi: 10.1107/S1600536809051125 (PMC2980039; doi:10.1107/S1600536809051125)
Supplement: Supplementary file 2 [file e-66-00o17-Isup2.hkl]

# 
# h,k,l, Fc-squared, Fo-squared, sigma(Fo-squared) and status flag 
# 
data_I
_shelx_title ' p1-2 in P2(1)/n             New: P21/c' 
_shelx_refln_list_code          4 
_shelx_F_calc_maximum      287.42 
_exptl_crystal_F_000      1136.00 
_reflns_d_resolution_high  0.8346 
 
loop_ 
 _symmetry_equiv_pos_as_xyz 
 'x, y, z' 
 '-x, y+1/2, -z+1/2' 
 '-x, -y, -z' 
 'x, -y-1/2, z-1/2' 
 
_cell_length_a    12.7510 
_cell_length_b    17.7800 
_cell_length_c    17.5160 
_cell_angle_alpha  90.000 
_cell_angle_beta  132.426 
_cell_angle_gamma  90.000 
 
_shelx_F_squared_multiplier     1.000 
 
loop_ 
 _refln_index_h 
 _refln_index_k 
 _refln_index_l 
 _refln_F_squared_calc 
 _refln_F_squared_meas 
 _refln_F_squared_sigma 
 _refln_observed_status 
   1   0   0     1188.30     1081.14     58.52 o 
   2   0   0     8171.88     8406.77    433.85 o 
   4   0   0     1489.58     1151.77     70.04 o 
   5   0   0      360.97      388.01     33.24 o 
   6   0   0      360.22      395.97     37.88 o 
   7   0   0       95.79      114.72     24.70 o 
   8   0   0       23.13        1.49     15.91 o 
   9   0   0        0.50       -4.72     16.00 o 
  10   0   0        2.18       -7.96     21.14 o 
  11   0   0        3.75        1.33     25.70 o 
   1   1   0     6951.73     6812.92    191.51 o 
   2   1   0    21682.25    21320.16    593.72 o 
   3   1   0     2430.21     2478.40     71.96 o 
   4   1   0     2678.02     2778.73    108.37 o 
   5   1   0       15.53       27.64      8.10 o 
   6   1   0       14.26       15.92      8.73 o 
   7   1   0      174.55      160.18     19.68 o 
   8   1   0        8.75       16.71     11.69 o 
   9   1   0        2.08       -9.15     12.27 o 
  10   1   0        2.64       -6.37     19.23 o 
  11   1   0        6.35       10.55     19.50 o 
   0   2   0        6.90       -2.07      3.23 o 
   1   2   0     6789.35     6326.99    152.97 o 
   2   2   0    13747.82    13704.82    322.11 o 
   3   2   0     1419.41     1400.34     35.32 o 
   4   2   0     1602.14     1667.63     42.05 o 
   5   2   0      356.42      395.74     26.03 o 
   6   2   0       36.68       36.47     22.88 o 
   7   2   0        0.03       10.54      9.78 o 
   8   2   0        2.90       -2.70     11.67 o 
   9   2   0       38.50       45.11     17.30 o 
  10   2   0        1.52        1.68     15.85 o 
  11   2   0        0.05       -7.78     18.69 o 
   1   3   0     1029.78      964.61     25.82 o 
   2   3   0     5892.10     5865.60    129.51 o 
   3   3   0       99.72      133.59      5.79 o 
   4   3   0      657.97      705.75     21.93 o 
   5   3   0       54.65       60.38      4.56 o 
   6   3   0      197.95      213.86     19.95 o 
   7   3   0       85.79       57.10     32.24 o 
   8   3   0      175.04      216.06     25.10 o 
   9   3   0        0.59       -9.33     12.50 o 
  10   3   0       10.04       -8.03     14.78 o 
  11   3   0        0.63      -14.61     18.15 o 
   0   4   0    11872.07    12350.29    542.77 o 
   1   4   0        1.53        2.49      4.19 o 
   2   4   0      409.12      320.92     15.56 o 
   3   4   0      305.97      278.49     10.87 o 
   4   4   0      146.03      146.42      7.84 o 
   5   4   0       77.39       82.87     11.49 o 
   6   4   0       90.31       76.13     11.79 o 
   7   4   0      142.16      153.87     40.91 o 
   8   4   0      223.03      214.43     25.69 o 
   9   4   0        0.05        5.49     11.27 o 
  10   4   0        5.88       -8.89     23.19 o 
  11   4   0        1.42       -4.93     19.46 o 
   1   5   0       76.26      126.61      7.16 o 
   2   5   0     1128.47     1145.34     31.88 o 
   3   5   0     1659.88     1528.06     37.33 o 
   4   5   0     2064.58     1947.03     46.92 o 
   5   5   0       39.62       56.49      6.14 o 
   6   5   0      169.19      237.91     26.96 o 
   7   5   0       42.13       57.27     12.71 o 
   8   5   0      142.39      152.16     18.31 o 
   9   5   0       41.68       43.95     16.08 o 
  10   5   0        3.09       -0.64     18.15 o 
   0   6   0        9.62        8.45      5.30 o 
   1   6   0      588.85      598.75     19.13 o 
   2   6   0       80.20       59.70      9.36 o 
   3   6   0      254.20      217.95      9.54 o 
   4   6   0       24.51       44.54      5.39 o 
   5   6   0      417.84      471.34     15.64 o 
   6   6   0       22.14       15.40      9.62 o 
   7   6   0        0.88       13.10     10.49 o 
   8   6   0        1.18       -0.21     11.12 o 
   9   6   0        4.97        6.00     13.60 o 
  10   6   0        0.97       -8.51     17.09 o 
   1   7   0        1.60        1.14      3.42 o 
   2   7   0     2914.31     2790.22     72.51 o 
   3   7   0        1.24        6.93      4.26 o 
   4   7   0      148.84      190.36      9.94 o 
   5   7   0       72.40       45.75      6.04 o 
   6   7   0      161.32      191.27     19.44 o 
   7   7   0        9.74        5.73     10.71 o 
   8   7   0       32.97       26.69     13.54 o 
   9   7   0        6.66        7.31     15.00 o 
  10   7   0       16.72      -15.74     29.43 o 
   0   8   0     4356.40     4698.49    215.52 o 
   1   8   0      308.65      323.23     13.42 o 
   2   8   0      665.22      812.12     25.78 o 
   3   8   0      319.76      285.36     18.64 o 
   4   8   0      312.39      343.96     16.00 o 
   5   8   0       13.26       10.33      8.18 o 
   6   8   0        5.48       -9.06     11.69 o 
   7   8   0       24.84       36.20     14.16 o 
   8   8   0       60.02       39.20     15.93 o 
   9   8   0       11.35       10.46     15.40 o 
  10   8   0        0.44      -30.34     20.23 o 
   1   9   0     1372.24     1651.88     58.49 o 
   2   9   0        4.96       17.63      8.30 o 
   3   9   0       89.42      102.59     15.51 o 
   4   9   0        2.73        5.23      6.41 o 
   5   9   0      178.35      175.86     10.84 o 
   6   9   0      426.82      408.28     28.27 o 
   7   9   0        9.66       28.37     14.68 o 
   8   9   0        6.23       -9.58     13.01 o 
   9   9   0        2.16       -1.66     18.69 o 
  10   9   0       12.76      -11.41     22.14 o 
   0  10   0      875.03      870.60     50.81 o 
   1  10   0      459.52      441.16     19.79 o 
   2  10   0      559.35      656.35     24.35 o 
   3  10   0       90.48       77.81     15.00 o 
   4  10   0       21.64        9.25      6.84 o 
   5  10   0        9.79       12.99      5.90 o 
   6  10   0      437.36      458.23     71.07 o 
   7  10   0       25.89       38.94     16.58 o 
   8  10   0       11.75       10.23     14.83 o 
   9  10   0        0.37       -5.67     19.39 o 
   1  11   0      144.72      151.28     13.89 o 
   2  11   0      363.66      422.78     17.68 o 
   3  11   0      138.53      152.15     20.34 o 
   4  11   0       73.06       52.37     10.05 o 
   5  11   0      571.15      649.40     41.49 o 
   6  11   0       34.90       34.90     10.41 o 
   7  11   0        6.92        3.05     16.02 o 
   8  11   0       41.58       82.10     24.06 o 
   9  11   0       12.39      -11.82     26.07 o 
   0  12   0        0.04        5.14      9.12 o 
   1  12   0       48.71       34.15      8.25 o 
   2  12   0     1279.08     1164.59     36.41 o 
   3  12   0      149.02      168.48     19.94 o 
   4  12   0       17.23       23.82      7.22 o 
   5  12   0       38.24       41.54      8.98 o 
   6  12   0       16.79       11.26      9.16 o 
   7  12   0       27.89       50.19     16.52 o 
   8  12   0       19.18       -7.87     31.33 o 
   9  12   0        8.49       20.21     21.68 o 
   1  13   0      562.92      487.93     26.69 o 
   2  13   0      154.34      153.77     14.02 o 
   3  13   0       87.27       90.00     10.21 o 
   4  13   0      744.58      805.43     26.51 o 
   5  13   0        0.79       -2.47      6.31 o 
   6  13   0        8.38        6.64     11.49 o 
   7  13   0       11.17       13.20     17.32 o 
   8  13   0       39.66       30.42     26.19 o 
   0  14   0      118.16       96.65     18.90 o 
   1  14   0       10.45        6.74     10.53 o 
   2  14   0       28.33       29.34      8.64 o 
   3  14   0      701.28      690.16     26.60 o 
   4  14   0      171.29      175.57     12.84 o 
   5  14   0        1.02        6.27      7.62 o 
   6  14   0        1.41       -1.82      9.41 o 
   7  14   0        0.37       -0.58     22.71 o 
   8  14   0        4.92       25.70     25.86 o 
   1  15   0       15.91        1.59      8.95 o 
   2  15   0      770.93      754.93     36.71 o 
   3  15   0       77.21       68.02     23.69 o 
   4  15   0       68.19       66.65      9.49 o 
   5  15   0       41.89       44.55      9.62 o 
   6  15   0       51.84       56.65     16.79 o 
   7  15   0        0.16        4.81     21.88 o 
   8  15   0        0.14       -2.74     25.03 o 
   0  16   0       16.53        4.81     12.02 o 
   1  16   0      122.07       84.95     14.32 o 
   2  16   0       12.49       16.82      9.74 o 
   3  16   0        0.72        5.08     12.22 o 
   4  16   0       18.20       23.28     10.76 o 
   5  16   0        0.07        7.47      8.46 o 
   6  16   0       10.06        5.13     13.49 o 
   7  16   0        1.24      -31.08     21.14 o 
   1  17   0        7.57       14.22     10.07 o 
   2  17   0       10.48       -4.52      8.54 o 
   3  17   0        4.82        3.57      9.95 o 
   4  17   0        2.34       -2.04      8.24 o 
   5  17   0       39.99       14.64     10.16 o 
   6  17   0        0.12       14.87     14.44 o 
   0  18   0        1.66       -2.40     11.85 o 
   1  18   0        0.02       -2.97      8.97 o 
   2  18   0        0.21        3.73     11.52 o 
   3  18   0        3.92        9.84     10.42 o 
   4  18   0        0.01       -1.13      8.96 o 
   5  18   0        1.72        6.95      9.96 o 
   6  18   0        0.05       -9.04     15.18 o 
   1  19   0        3.03       -3.67     15.09 o 
   2  19   0        7.46       10.69     10.96 o 
   3  19   0        8.87       11.12     11.10 o 
   4  19   0        3.75       -4.59      9.76 o 
   5  19   0        0.85       -4.05     11.03 o 
   0  20   0        1.39      -13.01     14.17 o 
   1  20   0        0.08        7.08     12.07 o 
   2  20   0        1.34       -0.94     11.40 o 
   3  20   0        0.63       -1.11     11.68 o 
   1  21   0        0.15        1.92     12.24 o 
 -11   1   1        2.81      -13.14     26.77 o 
 -10   1   1        0.35       -4.04     14.63 o 
  -9   1   1       19.47       33.05     14.69 o 
  -8   1   1       47.96       40.29     13.39 o 
  -7   1   1        0.47       -2.86      8.55 o 
  -6   1   1       87.78       48.77     10.49 o 
  -5   1   1      210.66      213.18     10.44 o 
  -4   1   1      179.57      206.97     12.36 o 
  -3   1   1       32.05       32.55      3.71 o 
  -2   1   1     2748.29     2823.25     75.95 o 
  -1   1   1     6812.20     6720.28    158.43 o 
   0   1   1     4143.73     4192.17    115.04 o 
   1   1   1     2282.63     2564.89     73.00 o 
   2   1   1     1792.81     1682.66     49.50 o 
   3   1   1     1259.66     1276.90     53.04 o 
   4   1   1       12.34       33.12      9.41 o 
   5   1   1      479.38      428.56     26.05 o 
   6   1   1       34.21       54.02     15.54 o 
   7   1   1       41.06       21.66     11.81 o 
   8   1   1        1.60        4.75     12.31 o 
   9   1   1        6.49       13.18     14.73 o 
  10   1   1        0.84      -22.67     15.11 o 
 -11   2   1        9.28        8.99     17.43 o 
 -10   2   1       15.50       25.21     16.86 o 
  -9   2   1        0.31       -0.06     11.47 o 
  -8   2   1        5.75        9.44     10.06 o 
  -7   2   1       68.18       81.28     14.80 o 
  -6   2   1      163.86      151.81     16.47 o 
  -5   2   1     3370.24     3634.45     88.85 o 
  -4   2   1       18.33       18.64      2.94 o 
  -3   2   1        5.32        5.13      2.22 o 
  -2   2   1      379.51      415.86     11.04 o 
  -1   2   1      506.78      585.78     17.98 o 
   0   2   1     1148.37     1214.46     30.56 o 
   1   2   1      295.41      210.43      9.28 o 
   2   2   1     7296.75     7128.12    169.24 o 
   3   2   1       57.74       94.35      5.40 o 
   4   2   1       27.27       27.99      4.48 o 
   5   2   1      339.35      374.36     24.41 o 
   6   2   1      565.15      677.93     63.29 o 
   7   2   1        7.55       -1.22      9.99 o 
   8   2   1       73.94       70.69     16.92 o 
   9   2   1        1.63      -14.31     13.40 o 
  10   2   1        3.05       -6.56     15.92 o 
 -11   3   1        2.77       -5.14     17.61 o 
 -10   3   1        1.99       -5.67     14.82 o 
  -9   3   1       44.60       23.37     23.46 o 
  -8   3   1        9.72       18.04     17.53 o 
  -7   3   1       12.73        7.81      9.32 o 
  -6   3   1      757.55      872.55     30.85 o 
  -5   3   1      206.42      134.44      8.27 o 
  -4   3   1     1041.25     1137.00     30.24 o 
  -3   3   1    14434.13    12966.00    283.07 o 
  -2   3   1      439.31      351.57     11.02 o 
  -1   3   1     2112.43     2455.13     61.38 o 
   0   3   1     8493.42     8207.70    197.86 o 
   1   3   1     1880.79     2038.78     56.61 o 
   2   3   1      990.68     1213.99     28.97 o 
   3   3   1       91.94       72.35      5.01 o 
   4   3   1     4516.28     4432.22    107.42 o 
   5   3   1      148.40      158.73     16.52 o 
   6   3   1        0.37       -5.86     10.69 o 
   7   3   1      532.10      498.03     34.59 o 
   8   3   1       69.84       61.17     16.82 o 
   9   3   1       25.02       14.85     15.64 o 
  10   3   1        9.87       17.05     23.54 o 
 -11   4   1        6.94       15.27     20.37 o 
 -10   4   1       14.03       21.52     13.70 o 
  -9   4   1       33.67       18.15     14.89 o 
  -8   4   1        4.94        5.98     12.40 o 
  -7   4   1        3.88       -4.90     12.06 o 
  -6   4   1      713.13      725.84     24.71 o 
  -5   4   1     2179.01     2242.69     53.14 o 
  -4   4   1     2543.31     2458.29     57.17 o 
  -3   4   1       76.72      121.99     11.43 o 
  -2   4   1     1213.03     1187.57     29.05 o 
  -1   4   1      133.09      148.14      7.47 o 
   0   4   1      133.73      159.09     12.39 o 
   1   4   1      279.84      309.20     11.59 o 
   2   4   1     2402.25     2152.46     49.95 o 
   3   4   1       96.14       81.42      9.75 o 
   4   4   1       65.57       39.71      4.30 o 
   5   4   1      264.06      277.58     13.18 o 
   6   4   1      910.00      910.79     39.60 o 
   7   4   1      124.47      130.04     16.66 o 
   8   4   1        8.95       16.31     11.75 o 
   9   4   1       40.39        3.05     21.61 o 
  10   4   1        1.42       -2.54     23.34 o 
 -11   5   1        0.61       12.01     19.17 o 
 -10   5   1        0.45       11.23     13.95 o 
  -9   5   1      152.24      137.08     19.14 o 
  -8   5   1      108.70      148.89     17.79 o 
  -7   5   1       22.89       33.55     14.67 o 
  -6   5   1        1.75       -3.00      5.22 o 
  -5   5   1       16.27       23.71      7.13 o 
  -4   5   1      107.73      133.17     10.68 o 
  -3   5   1      541.76      623.80     17.79 o 
  -2   5   1       88.38       97.69      9.87 o 
  -1   5   1       57.02       83.86      7.38 o 
   0   5   1      280.85      307.62     13.09 o 
   1   5   1      886.35      772.37     22.90 o 
   2   5   1     2735.49     2649.23     67.75 o 
   3   5   1     3608.97     3230.82     81.15 o 
   4   5   1     1518.23     1486.77     37.04 o 
   5   5   1      137.58      102.13      9.02 o 
   6   5   1       32.04       59.39     12.05 o 
   7   5   1        0.01       -0.55      8.64 o 
   8   5   1        2.45       11.27     11.29 o 
   9   5   1       27.39       18.38     12.65 o 
  10   5   1        7.60        6.11     16.02 o 
 -11   6   1        7.51        1.66     19.83 o 
 -10   6   1        0.48       -1.13     16.08 o 
  -9   6   1        0.25       -8.39     11.49 o 
  -8   6   1       49.47       38.99     13.19 o 
  -7   6   1       46.62       19.43     20.60 o 
  -6   6   1        1.57        4.11      5.73 o 
  -5   6   1      296.56      368.92     13.55 o 
  -4   6   1       24.10       39.70      6.31 o 
  -3   6   1        0.09       16.38      8.73 o 
  -2   6   1       90.54       91.54      7.01 o 
  -1   6   1      587.33      548.83     17.58 o 
   0   6   1       18.38       13.49      4.63 o 
   1   6   1      132.91      172.81      9.05 o 
   2   6   1      297.30      313.55     13.94 o 
   3   6   1      119.25      116.70     13.61 o 
   4   6   1      100.72       90.63      6.83 o 
   5   6   1        6.04        5.33      5.74 o 
   6   6   1      118.28       75.60     13.91 o 
   7   6   1        5.92        7.09     10.60 o 
   8   6   1        6.13       29.71     12.82 o 
   9   6   1        3.65       -5.61     12.94 o 
  10   6   1        1.82       19.36     17.22 o 
 -11   7   1        1.26       -7.34     19.46 o 
 -10   7   1        2.23       -2.74     17.37 o 
  -9   7   1       12.99        3.59     18.53 o 
  -8   7   1        0.01        5.73     11.55 o 
  -7   7   1        0.00       -0.70      9.95 o 
  -6   7   1       75.04       92.08     12.22 o 
  -5   7   1       40.88       52.75      6.32 o 
  -4   7   1        2.62        7.53      4.26 o 
  -3   7   1       20.62       46.75      5.42 o 
  -2   7   1      544.24      527.78     18.03 o 
  -1   7   1      139.38      141.93     11.69 o 
   0   7   1     1706.58     1721.00     52.59 o 
   1   7   1     2274.12     2226.16     58.60 o 
   2   7   1       77.15       88.47      7.62 o 
   3   7   1     1298.35     1320.53     38.50 o 
   4   7   1        1.60        8.04      4.65 o 
   5   7   1       68.80       60.50     10.87 o 
   6   7   1        8.98       21.93     11.78 o 
   7   7   1       47.40       45.47     14.23 o 
   8   7   1       17.17       20.11     13.88 o 
   9   7   1        8.36        9.43     15.19 o 
  10   7   1        0.17        8.75     20.80 o 
 -10   8   1        0.47      -18.02     34.65 o 
  -9   8   1        0.21      -16.02     15.51 o 
  -8   8   1       23.11       13.74     13.03 o 
  -7   8   1       14.26       19.61     13.45 o 
  -6   8   1       25.51       28.09      8.66 o 
  -5   8   1        1.12       12.45      9.46 o 
  -4   8   1      341.59      348.43     13.83 o 
  -3   8   1       18.53       17.80      5.65 o 
  -2   8   1      195.46      213.14     14.46 o 
  -1   8   1     1347.25     1473.65     52.99 o 
   0   8   1      234.41      241.37     13.18 o 
   1   8   1      736.00      803.88     25.15 o 
   2   8   1      833.26      777.51     25.77 o 
   3   8   1      457.42      489.66     17.53 o 
   4   8   1        0.36        6.51      5.72 o 
   5   8   1      260.22      277.59     16.20 o 
   6   8   1       45.04       54.29     14.85 o 
   7   8   1        3.18        0.02     13.61 o 
   8   8   1        7.05       10.78     16.12 o 
   9   8   1        3.92       -1.07     14.39 o 
 -10   9   1        5.27       18.28     36.84 o 
  -9   9   1        0.01       -6.66     16.74 o 
  -8   9   1       29.26      -11.25     12.53 o 
  -7   9   1      197.08      234.78     23.15 o 
  -6   9   1        6.98       11.92     11.11 o 
  -5   9   1        0.03        0.18      4.64 o 
  -4   9   1       46.35       62.02     11.96 o 
  -3   9   1      551.03      574.19     21.94 o 
  -2   9   1      161.96      155.17     13.65 o 
  -1   9   1     2554.51     2480.47     93.62 o 
   0   9   1     2915.70     3334.19     97.53 o 
   1   9   1     1391.76     1448.85     41.07 o 
   2   9   1     1481.53     1474.17     42.36 o 
   3   9   1        6.01        1.60      4.86 o 
   4   9   1        3.47        0.05      5.32 o 
   5   9   1      197.49      212.39     15.24 o 
   6   9   1        4.33       -6.12     17.58 o 
   7   9   1      110.33      116.23     19.97 o 
   8   9   1        0.75        5.91     14.78 o 
   9   9   1        0.18      -23.10     30.75 o 
 -10  10   1        3.49        2.79     21.11 o 
  -9  10   1        3.01      -23.73     23.25 o 
  -8  10   1       37.38       33.02     17.71 o 
  -7  10   1        9.97        1.70     13.45 o 
  -6  10   1      139.46      161.29     14.66 o 
  -5  10   1      145.20      161.29     10.97 o 
  -4  10   1        2.01       -8.17      5.66 o 
  -3  10   1      117.44      121.87     13.16 o 
  -2  10   1        0.11        2.91      6.11 o 
  -1  10   1      744.83      716.14     31.15 o 
   0  10   1       21.21       16.72      5.98 o 
   1  10   1      464.93      503.86     21.77 o 
   2  10   1      445.22      495.70     19.23 o 
   3  10   1       29.06       38.98      9.16 o 
   4  10   1       75.09       72.10     13.03 o 
   5  10   1      228.38      211.90     15.84 o 
   6  10   1      186.95      180.40     22.12 o 
   7  10   1        2.88       -9.34     17.28 o 
   8  10   1       19.86       20.18     17.41 o 
   9  10   1        1.38      -17.76     27.31 o 
 -10  11   1       12.36      -32.65     37.47 o 
  -9  11   1       18.24       48.16     22.43 o 
  -8  11   1       21.87       41.21     19.97 o 
  -7  11   1       21.43       49.86     16.18 o 
  -6  11   1      323.77      392.74     22.47 o 
  -5  11   1       70.63       75.29      8.74 o 
  -4  11   1        9.44        1.55      6.05 o 
  -3  11   1      897.88      900.15     41.78 o 
  -2  11   1        1.57        1.81      4.71 o 
  -1  11   1       13.37        8.34      5.89 o 
   0  11   1      141.14      132.28     18.69 o 
   1  11   1       60.86       47.01      8.25 o 
   2  11   1        3.92        0.55      5.22 o 
   3  11   1       66.81       46.83     10.90 o 
   4  11   1      655.32      566.35     23.31 o 
   5  11   1       80.22       65.50     13.26 o 
   6  11   1       25.30       44.44     16.12 o 
   7  11   1       27.36       50.29     18.34 o 
   8  11   1       14.45       41.17     20.57 o 
   9  11   1        0.10       -9.78     25.36 o 
  -9  12   1        0.45       24.83     21.02 o 
  -8  12   1       62.73       27.92     18.23 o 
  -7  12   1        1.80       -4.02     15.39 o 
  -6  12   1       60.13       53.82     11.14 o 
  -5  12   1      120.52      158.35     12.33 o 
  -4  12   1       49.72       43.29      7.67 o 
  -3  12   1        3.87       15.01      6.17 o 
  -2  12   1      123.12      117.75     13.83 o 
  -1  12   1        9.01       15.53      7.42 o 
   0  12   1        1.80        5.94      6.61 o 
   1  12   1       19.90       14.59      7.40 o 
   2  12   1      157.74      144.92     11.54 o 
   3  12   1       14.89       16.62      6.75 o 
   4  12   1        0.74        6.22      6.43 o 
   5  12   1      199.24      209.34     20.14 o 
   6  12   1        4.29        1.16     19.54 o 
   7  12   1        0.92        7.37     14.50 o 
   8  12   1        0.24        5.06     22.30 o 
  -9  13   1        5.43        2.74     20.50 o 
  -8  13   1       34.13       61.60     22.71 o 
  -7  13   1        3.36        4.77     17.12 o 
  -6  13   1       23.27       32.44     10.80 o 
  -5  13   1       11.73       11.04      7.03 o 
  -4  13   1      534.95      549.32     20.73 o 
  -3  13   1       91.92      101.54     11.06 o 
  -2  13   1      112.90       88.03     12.41 o 
  -1  13   1       13.32        8.18      7.12 o 
   0  13   1      341.57      279.31     20.13 o 
   1  13   1       73.71       77.50     11.02 o 
   2  13   1      196.34      217.67     14.06 o 
   3  13   1        1.45       -2.81      6.74 o 
   4  13   1      112.93      125.16     11.26 o 
   5  13   1       57.01       55.12     11.84 o 
   6  13   1       10.80       -9.41     28.60 o 
   7  13   1        4.68      -17.99     19.48 o 
   8  13   1        0.80       -2.57     24.54 o 
  -8  14   1        1.22        4.97     18.78 o 
  -7  14   1        2.96      -12.35     15.92 o 
  -6  14   1      114.12       83.08     14.52 o 
  -5  14   1       98.98      128.92     11.85 o 
  -4  14   1       82.30      102.77     10.44 o 
  -3  14   1     1665.03     1712.01     51.25 o 
  -2  14   1        0.00       -4.26      6.67 o 
  -1  14   1      110.30      120.03     18.19 o 
   0  14   1        3.81        6.05      7.24 o 
   1  14   1       40.75       47.65     10.69 o 
   2  14   1        2.87       11.66     11.49 o 
   3  14   1       62.40       78.95     10.08 o 
   4  14   1        8.61        7.80      6.79 o 
   5  14   1        7.48        8.67     10.79 o 
   6  14   1        0.15       -1.79     15.80 o 
   7  14   1       19.00       48.57     27.35 o 
  -8  15   1        0.30       -4.64     21.30 o 
  -7  15   1        6.44       13.04     18.80 o 
  -6  15   1        1.36        8.11     10.70 o 
  -5  15   1       34.77       50.81      9.14 o 
  -4  15   1       77.61      101.65     10.71 o 
  -3  15   1       14.08       15.58      9.18 o 
  -2  15   1        2.06        1.92      8.28 o 
  -1  15   1       16.13       23.85      9.74 o 
   0  15   1        0.06        1.37      7.73 o 
   1  15   1        8.61        1.80      7.85 o 
   2  15   1        0.65       -1.92      7.78 o 
   3  15   1        1.81       24.50      7.88 o 
   4  15   1        1.63        0.46      7.28 o 
   5  15   1        0.52        6.84     10.83 o 
   6  15   1        0.01      -12.68     19.89 o 
   7  15   1        0.09      -11.52     24.12 o 
  -7  16   1        6.68        2.07     25.03 o 
  -6  16   1       10.30       25.31     12.20 o 
  -5  16   1       14.76       10.23      8.25 o 
  -4  16   1        1.40        0.24      6.34 o 
  -3  16   1      164.65      201.24     19.57 o 
  -2  16   1       48.43       59.59     14.59 o 
  -1  16   1        0.32       -1.81      7.53 o 
   0  16   1       48.38       62.42     13.09 o 
   1  16   1       39.71       22.12      9.88 o 
   2  16   1        0.36        3.51      8.05 o 
   3  16   1       24.20       15.71     20.13 o 
   4  16   1       17.64       18.43      8.45 o 
   5  16   1       27.58       29.70     12.27 o 
   6  16   1        1.46        6.22     20.89 o 
  -7  17   1        0.12      -12.18     24.78 o 
  -6  17   1        4.85        0.25     12.42 o 
  -5  17   1        4.31       20.67      9.01 o 
  -4  17   1        2.46       -2.53      8.59 o 
  -3  17   1       26.91       20.14     18.69 o 
  -2  17   1       13.27       18.12     10.32 o 
  -1  17   1        2.12        4.81      9.42 o 
   0  17   1       16.85       -1.34      9.08 o 
   1  17   1        6.07        4.24     17.70 o 
   2  17   1        0.37        2.72     17.16 o 
   3  17   1       10.65       20.08      9.73 o 
   4  17   1       33.07       38.96     11.41 o 
   5  17   1        1.83       15.21     13.25 o 
   6  17   1        6.98        1.57     24.70 o 
  -6  18   1        0.97        1.20     14.09 o 
  -5  18   1       11.10       40.47     24.49 o 
  -4  18   1        0.32       -0.90      8.71 o 
  -3  18   1        1.23       -0.29     15.71 o 
  -2  18   1       15.98       15.49     10.18 o 
  -1  18   1       13.01       -6.16     10.57 o 
   0  18   1       22.23        8.51     11.89 o 
   1  18   1       16.01       -5.17      9.30 o 
   2  18   1       61.10       75.47     15.58 o 
   3  18   1        0.01       -4.35      8.44 o 
   4  18   1        1.93       15.38      9.43 o 
   5  18   1        0.18       -8.48     13.11 o 
  -5  19   1       10.85        4.56     11.19 o 
  -4  19   1        0.35       -1.69     14.29 o 
  -3  19   1        1.50        8.04     10.46 o 
  -2  19   1       10.06       -5.38      9.91 o 
  -1  19   1        0.73       -0.85      9.78 o 
   0  19   1        1.53        4.65     10.47 o 
   1  19   1        0.10      -11.17      9.47 o 
   2  19   1        0.27        1.07      9.54 o 
   3  19   1        1.91       -3.47     11.20 o 
   4  19   1        2.30        2.17     10.39 o 
  -4  20   1        1.38        2.68     15.96 o 
  -3  20   1        0.51        5.24     11.93 o 
  -2  20   1        7.97      -16.60     11.07 o 
  -1  20   1        0.02       -6.99     10.37 o 
   0  20   1        6.75       12.84     11.69 o 
   1  20   1        1.14        8.89     11.80 o 
   2  20   1        0.39       -1.95     11.39 o 
   3  20   1        0.38      -15.69     10.46 o 
  -2  21   1        4.83       11.29     12.92 o 
  -1  21   1        4.54       -2.15     11.73 o 
   0  21   1        2.59        0.75     12.75 o 
   1  21   1        4.05       -3.67     12.93 o 
 -12   0   2        4.30       17.66     30.42 o 
 -11   0   2        2.44      -30.09     20.06 o 
 -10   0   2        2.28      -13.59     17.08 o 
  -9   0   2        0.28      -15.75     13.35 o 
  -8   0   2       91.47      119.28     25.61 o 
  -7   0   2      143.71      185.51     27.52 o 
  -6   0   2       30.67        2.34      4.64 o 
  -5   0   2       10.95       10.00      6.01 o 
  -4   0   2      689.25      748.80     28.83 o 
  -3   0   2    12226.97    11865.38    396.39 o 
  -2   0   2    14447.07    14000.18    466.43 o 
  -1   0   2     7283.06     6635.14    195.45 o 
   0   0   2     3029.55     3344.80    148.13 o 
   1   0   2    61661.59    62613.04   2081.87 o 
   2   0   2    15176.06    14255.45    734.41 o 
   3   0   2      391.27      364.88     29.26 o 
   4   0   2     2329.57     2486.88    141.08 o 
   5   0   2      237.45      199.52     26.03 o 
   6   0   2      112.85      151.86     27.11 o 
   7   0   2       27.76       10.20     17.24 o 
   8   0   2        9.84        5.14     18.48 o 
   9   0   2        2.83       -2.90     19.56 o 
  10   0   2        4.88       -0.75     24.78 o 
 -12   1   2        9.00      -10.58     18.64 o 
 -11   1   2        3.09       21.12     16.90 o 
 -10   1   2       16.18        2.42     13.26 o 
  -9   1   2        0.10        5.21     12.34 o 
  -8   1   2      248.20      255.36     96.82 o 
  -7   1   2       50.97       63.63     22.21 o 
  -6   1   2       20.82       16.88      5.65 o 
  -5   1   2      864.79      907.23     24.73 o 
  -4   1   2      845.35      729.35     20.01 o 
  -3   1   2    13361.09    13874.27    327.55 o 
  -2   1   2     7356.48     7015.87    166.00 o 
  -1   1   2    10031.37     9407.77    226.57 o 
   0   1   2     5902.89     6057.63    146.97 o 
   1   1   2    30145.60    27663.24    649.24 o 
   2   1   2       17.16       31.42      2.85 o 
   3   1   2     2861.45     2646.36    136.60 o 
   4   1   2        1.91        3.07      8.29 o 
   5   1   2       31.59       22.70      8.73 o 
   6   1   2        0.27        7.31      8.74 o 
   7   1   2        7.97       -9.36      9.78 o 
   8   1   2        1.90       10.24     13.69 o 
   9   1   2        0.04       12.39     15.66 o 
  10   1   2        3.06      -20.50     16.83 o 
 -12   2   2        4.58        5.11     19.16 o 
 -11   2   2       16.23        3.41     21.72 o 
 -10   2   2        1.64        4.72     13.74 o 
  -9   2   2        6.32       -2.74     10.98 o 
  -8   2   2        2.61       10.74     18.57 o 
  -7   2   2      626.18      635.91     45.05 o 
  -6   2   2      511.62      604.20     18.34 o 
  -5   2   2       17.16       20.36      3.58 o 
  -4   2   2      349.95      396.15     12.59 o 
  -3   2   2     1828.55     1552.10     39.05 o 
  -2   2   2      621.88      533.66     14.89 o 
  -1   2   2       17.85       31.26      4.27 o 
   0   2   2     3538.55     3669.63     89.55 o 
   1   2   2    27642.31    24996.74    600.14 o 
   2   2   2      147.48      115.13      5.16 o 
   3   2   2        1.34        2.75      3.15 o 
   4   2   2      107.27      197.30     16.85 o 
   5   2   2       32.48       33.26     12.97 o 
   6   2   2       10.19       20.00      9.92 o 
   7   2   2       41.28       71.88     16.62 o 
   8   2   2       29.42       33.38     14.55 o 
   9   2   2        7.62       27.27     17.25 o 
  10   2   2        2.76      -12.08     19.77 o 
 -12   3   2       19.93       23.45     21.17 o 
 -11   3   2        5.18      -12.31     15.66 o 
 -10   3   2       13.54        3.10     14.80 o 
  -9   3   2        1.26      -13.07     16.37 o 
  -8   3   2       11.85       33.16     21.55 o 
  -7   3   2      147.17      154.06     18.73 o 
  -6   3   2       75.42       71.35      5.82 o 
  -5   3   2       44.94       51.99      5.99 o 
  -4   3   2      224.88      235.33      8.61 o 
  -3   3   2     4094.64     4442.41     99.19 o 
  -2   3   2      850.38      763.19     19.22 o 
  -1   3   2     8451.07     8380.44    222.81 o 
   0   3   2     1144.34      874.83     23.74 o 
   1   3   2       34.21       20.92      3.70 o 
   2   3   2       30.94       26.70      3.05 o 
   3   3   2        0.34        7.26      3.66 o 
   4   3   2      242.18      301.56     13.73 o 
   5   3   2       26.23       14.49      8.52 o 
   6   3   2        1.16       12.82     10.05 o 
   7   3   2       39.74       19.11     12.17 o 
   8   3   2        0.03      -12.77     12.27 o 
   9   3   2       21.80       43.60     27.93 o 
  10   3   2        2.86       10.10     15.78 o 
 -12   4   2        0.54      -11.44     19.64 o 
 -11   4   2        9.58      -15.93     15.85 o 
 -10   4   2       11.20       -7.12     15.29 o 
  -9   4   2       20.32       25.14     15.53 o 
  -8   4   2       24.23       -0.20     28.80 o 
  -7   4   2       43.20       38.33     21.30 o 
  -6   4   2       97.83       79.42      9.82 o 
  -5   4   2     1471.17     1679.51     44.58 o 
  -4   4   2        9.44       19.02      3.91 o 
  -3   4   2      820.33      790.15     28.79 o 
  -2   4   2      810.66      771.34     24.87 o 
  -1   4   2      855.30      868.62     24.47 o 
   0   4   2      660.75      684.45     37.49 o 
   1   4   2     1157.37     1152.08     39.37 o 
   2   4   2        1.38       -0.62      3.00 o 
   3   4   2      773.35      793.08     21.16 o 
   4   4   2      188.44      252.39     10.52 o 
   5   4   2      152.39      145.20     19.69 o 
   6   4   2       56.92       56.66     11.82 o 
   7   4   2       73.10       56.40     13.59 o 
   8   4   2       23.57       28.14     17.10 o 
   9   4   2        0.34       -2.57     12.50 o 
  10   4   2        0.00       15.80     16.69 o 
 -11   5   2        1.84        5.92     18.74 o 
 -10   5   2        7.13        3.68     15.69 o 
  -9   5   2       31.72       13.75     11.86 o 
  -8   5   2        4.25        0.97      9.26 o 
  -7   5   2       40.40       44.04     13.70 o 
  -6   5   2       12.09       29.80      5.19 o 
  -5   5   2       12.06       10.99      3.86 o 
  -4   5   2     2528.78     2629.11     61.06 o 
  -3   5   2      612.92      522.54     19.44 o 
  -2   5   2      383.97      367.14     13.18 o 
  -1   5   2     2129.57     2073.06     60.59 o 
   0   5   2      266.39      241.53      9.78 o 
   1   5   2       30.01       35.40      4.72 o 
   2   5   2     2200.56     2214.65     57.51 o 
   3   5   2       36.88       33.59      4.88 o 
   4   5   2      115.92       90.28      7.87 o 
   5   5   2        3.18       18.33      8.72 o 
   6   5   2        8.11        5.27     12.79 o 
   7   5   2       60.59       54.45     18.64 o 
   8   5   2        0.32       -4.44     11.70 o 
   9   5   2        0.00       12.68     14.70 o 
 -11   6   2        1.58      -10.40     18.54 o 
 -10   6   2       80.67       68.13     21.43 o 
  -9   6   2        7.16       -5.52     11.96 o 
  -8   6   2       37.52       26.25     11.71 o 
  -7   6   2       14.09       -4.18      8.62 o 
  -6   6   2       20.21        5.29      6.70 o 
  -5   6   2       98.41      100.06      8.66 o 
  -4   6   2       51.46       79.23      9.19 o 
  -3   6   2      264.58      257.80     32.94 o 
  -2   6   2       40.52       36.25      5.20 o 
  -1   6   2      302.80      260.02     12.31 o 
   0   6   2       41.69       51.02      5.32 o 
   1   6   2      287.48      288.21     15.33 o 
   2   6   2       67.67       65.25      6.40 o 
   3   6   2       43.21       43.81      6.92 o 
   4   6   2       11.96       32.23      5.14 o 
   5   6   2        0.94       13.22      9.42 o 
   6   6   2       49.12       62.71     13.30 o 
   7   6   2        2.68       -2.35     10.66 o 
   8   6   2       76.69       75.32     26.94 o 
   9   6   2       30.86        9.07     15.48 o 
 -11   7   2        0.89       13.98     21.21 o 
 -10   7   2        1.79       28.98     17.86 o 
  -9   7   2       39.23       46.55     20.81 o 
  -8   7   2      185.14      205.15     21.09 o 
  -7   7   2       35.61       34.68      8.68 o 
  -6   7   2        0.18        5.23      4.70 o 
  -5   7   2      411.55      394.47     15.38 o 
  -4   7   2       46.46       87.06     11.24 o 
  -3   7   2      238.55      187.46      9.41 o 
  -2   7   2      481.28      522.93     17.68 o 
  -1   7   2     2632.82     2712.93    128.07 o 
   0   7   2     1547.41     1615.34     66.56 o 
   1   7   2      135.05      103.74      9.61 o 
   2   7   2      234.30      294.18     12.93 o 
   3   7   2      480.21      577.33     22.94 o 
   4   7   2      131.11      189.63     20.88 o 
   5   7   2       86.78       69.63     24.99 o 
   6   7   2       35.73       25.99     12.05 o 
   7   7   2        7.21       19.23     12.94 o 
   8   7   2        3.89       15.06     13.73 o 
   9   7   2        1.49        0.51     15.43 o 
 -11   8   2        8.83      -20.27     24.99 o 
 -10   8   2       13.42        3.95     28.47 o 
  -9   8   2       11.95       12.91     16.61 o 
  -8   8   2       26.45       26.87     14.64 o 
  -7   8   2        2.91        8.57     12.97 o 
  -6   8   2      214.85      218.59     12.02 o 
  -5   8   2      209.27      198.77     11.88 o 
  -4   8   2        5.38        4.17      4.28 o 
  -3   8   2     1923.35     2105.01     56.83 o 
  -2   8   2      112.39      122.92     12.91 o 
  -1   8   2      316.30      328.09     23.58 o 
   0   8   2      104.06      106.92      9.55 o 
   1   8   2     3366.38     3348.14     85.71 o 
   2   8   2       10.49        6.78      6.11 o 
   3   8   2       42.82       37.56      7.24 o 
   4   8   2       81.31       55.81      6.59 o 
   5   8   2        0.17        8.37     11.01 o 
   6   8   2       85.92       87.98     16.51 o 
   7   8   2       82.38      102.03     22.10 o 
   8   8   2        4.11       -5.23     14.84 o 
   9   8   2       13.20      -23.29     15.53 o 
 -11   9   2        0.82       10.36     21.19 o 
 -10   9   2       43.88       13.73     21.51 o 
  -9   9   2        0.00       10.71     21.01 o 
  -8   9   2       10.89        2.64     14.22 o 
  -7   9   2        3.61       20.12      8.16 o 
  -6   9   2      121.16      110.74      9.53 o 
  -5   9   2      318.23      329.00     14.43 o 
  -4   9   2        6.74        4.72      4.49 o 
  -3   9   2      182.36      158.49     12.35 o 
  -2   9   2       57.39       83.86      8.94 o 
  -1   9   2     6526.53     7234.98    231.49 o 
   0   9   2        0.42       18.97      6.43 o 
   1   9   2       25.59       21.04      5.61 o 
   2   9   2        3.83        2.22      7.37 o 
   3   9   2       50.38       57.13      7.22 o 
   4   9   2       39.26       47.71      6.80 o 
   5   9   2        5.88        7.72     12.06 o 
   6   9   2       50.73       51.88     15.75 o 
   7   9   2        1.63        7.94     20.58 o 
   8   9   2        4.82        6.68     16.00 o 
   9   9   2        0.04      -26.04     17.74 o 
 -10  10   2        0.64      -18.23     41.49 o 
  -9  10   2       82.41       71.42     37.22 o 
  -8  10   2      106.37       63.13     20.23 o 
  -7  10   2       21.34       39.15     14.32 o 
  -6  10   2       55.85       61.07     11.44 o 
  -5  10   2      135.89      124.72     12.66 o 
  -4  10   2        2.28       -5.16      4.38 o 
  -3  10   2      355.80      366.94     19.71 o 
  -2  10   2      426.39      411.57     21.62 o 
  -1  10   2       47.25       42.33      8.26 o 
   0  10   2      126.39      117.74     10.93 o 
   1  10   2        2.20        5.02      5.69 o 
   2  10   2       72.17       87.04      9.03 o 
   3  10   2      412.51      353.33     16.58 o 
   4  10   2        3.47       -0.48      5.51 o 
   5  10   2       27.18       39.65     14.37 o 
   6  10   2       79.80       71.09     17.43 o 
   7  10   2       33.34       43.00     17.94 o 
   8  10   2        0.14      -19.87     17.01 o 
 -10  11   2        5.96       23.97     21.20 o 
  -9  11   2        1.55       31.59     18.85 o 
  -8  11   2        1.84       16.98     17.42 o 
  -7  11   2      182.92      161.01     23.61 o 
  -6  11   2      132.25      139.50     11.34 o 
  -5  11   2      318.62      348.37     15.97 o 
  -4  11   2        1.03       11.87      6.66 o 
  -3  11   2      142.08      179.18     12.02 o 
  -2  11   2        0.32       11.85      6.63 o 
  -1  11   2       49.92       58.16      9.43 o 
   0  11   2      159.19      149.70     37.10 o 
   1  11   2      212.70      216.27     15.02 o 
   2  11   2      483.97      476.96     19.66 o 
   3  11   2      126.81      100.08     10.61 o 
   4  11   2       50.19       53.87     13.93 o 
   5  11   2       35.41       26.50     28.08 o 
   6  11   2        1.46      -17.80     12.75 o 
   7  11   2        7.51       -8.43     17.64 o 
   8  11   2        7.13       14.59     22.17 o 
 -10  12   2        3.10        2.60     35.06 o 
  -9  12   2       24.14       49.25     36.93 o 
  -8  12   2        3.25        3.42     17.90 o 
  -7  12   2       18.26       24.71     11.11 o 
  -6  12   2        9.90        7.43      8.09 o 
  -5  12   2      213.54      199.02     12.97 o 
  -4  12   2      239.93      230.43     16.47 o 
  -3  12   2       86.82      127.21     12.49 o 
  -2  12   2       75.66       68.80     17.03 o 
  -1  12   2        7.43       14.93      7.67 o 
   0  12   2       52.03       60.39     15.66 o 
   1  12   2       22.33       14.64     12.77 o 
   2  12   2       64.58       61.28      9.03 o 
   3  12   2      180.83      221.42     17.46 o 
   4  12   2      377.09      362.57     17.04 o 
   5  12   2      115.75       86.76     13.86 o 
   6  12   2       34.99       29.59     20.31 o 
   7  12   2        4.34       -8.34     19.72 o 
   8  12   2       16.18       10.61     26.77 o 
  -9  13   2        2.20       -4.37     18.32 o 
  -8  13   2       10.52       -6.04     33.82 o 
  -7  13   2       18.29       11.45     10.45 o 
  -6  13   2        3.46       10.17     11.38 o 
  -5  13   2       23.64       15.62      7.20 o 
  -4  13   2       14.56       16.99      6.57 o 
  -3  13   2      246.49      238.36     17.96 o 
  -2  13   2      656.50      635.68     31.33 o 
  -1  13   2       46.03       61.88     27.31 o 
   0  13   2      107.03       83.04     17.60 o 
   1  13   2       43.96       38.92      8.98 o 
   2  13   2      111.38      144.56     22.60 o 
   3  13   2      400.09      398.82     19.35 o 
   4  13   2       36.91       22.47      7.88 o 
   5  13   2       52.29       50.99     16.57 o 
   6  13   2        1.32       12.05     32.00 o 
   7  13   2        0.00       -1.06     18.59 o 
  -9  14   2        0.60       -6.13     19.15 o 
  -8  14   2       14.70       56.04     21.32 o 
  -7  14   2       19.85       18.25     11.01 o 
  -6  14   2        0.22        9.62      7.68 o 
  -5  14   2        4.82        1.87      6.45 o 
  -4  14   2       30.82       26.32     10.66 o 
  -3  14   2       54.70       36.74     12.97 o 
  -2  14   2        4.10        7.28      7.64 o 
  -1  14   2      287.07      252.78     20.54 o 
   0  14   2      195.30      112.22     15.06 o 
   1  14   2       95.16       78.97     19.71 o 
   2  14   2      384.75      412.16     22.98 o 
   3  14   2        4.54        2.23      7.50 o 
   4  14   2       81.28       87.65     23.76 o 
   5  14   2       77.12       87.72     14.76 o 
   6  14   2       25.96       12.29     20.93 o 
   7  14   2        0.19       -1.33     24.37 o 
  -8  15   2        0.08       18.92     27.44 o 
  -7  15   2        0.47       13.41     12.01 o 
  -6  15   2        0.22        0.53      7.95 o 
  -5  15   2        9.06       11.24      7.67 o 
  -4  15   2       80.48       81.85     15.83 o 
  -3  15   2      159.45      191.83     35.93 o 
  -2  15   2      145.76      100.71     14.91 o 
  -1  15   2      221.93      196.51     28.35 o 
   0  15   2        7.27       -3.54     18.82 o 
   1  15   2       42.65       32.81      9.60 o 
   2  15   2      166.26      114.44     13.82 o 
   3  15   2        5.63        7.76      8.09 o 
   4  15   2       59.46       64.20     11.55 o 
   5  15   2        0.65        3.52     10.22 o 
   6  15   2        6.38       17.24     32.08 o 
  -8  16   2        0.27        0.62     19.25 o 
  -7  16   2        3.89       21.33     15.46 o 
  -6  16   2        5.62       17.04      8.93 o 
  -5  16   2        2.07        3.05      7.76 o 
  -4  16   2      163.33      205.87     18.78 o 
  -3  16   2       61.20       44.37     18.65 o 
  -2  16   2       24.92       31.12     20.23 o 
  -1  16   2       30.00       32.10     18.24 o 
   0  16   2        0.01       -3.93      7.28 o 
   1  16   2       34.65       27.90     10.67 o 
   2  16   2       80.39       79.81     12.73 o 
   3  16   2       64.31       45.38     10.23 o 
   4  16   2        3.47        4.19     11.92 o 
   5  16   2       25.80       29.42     13.35 o 
   6  16   2        0.46       -6.22     22.30 o 
  -7  17   2        0.75       14.70     16.56 o 
  -6  17   2        2.73        0.61      8.03 o 
  -5  17   2        0.59        0.29      7.72 o 
  -4  17   2        0.20        3.75      7.88 o 
  -3  17   2       18.58       31.97     11.08 o 
  -2  17   2       74.08       61.80     14.84 o 
  -1  17   2        1.51        9.75      9.47 o 
   0  17   2        0.09       -4.67     14.38 o 
   1  17   2        5.39       -1.38      9.45 o 
   2  17   2        4.41        7.94      9.34 o 
   3  17   2       27.29       37.63     11.58 o 
   4  17   2        6.23       31.39      9.87 o 
   5  17   2        0.30       -6.98     18.46 o 
  -6  18   2        0.19       -0.12      9.16 o 
  -5  18   2        1.58        4.33      9.45 o 
  -4  18   2        8.12        5.59      8.77 o 
  -3  18   2        8.70        1.43     12.10 o 
  -2  18   2        0.11      -10.93      8.13 o 
  -1  18   2        2.86        5.28      9.23 o 
   0  18   2       18.87        3.43      9.80 o 
   1  18   2       22.18        4.68     10.39 o 
   2  18   2        2.26       13.90     16.16 o 
   3  18   2        0.46        6.54      9.39 o 
   4  18   2        1.04        2.33      9.26 o 
  -5  19   2        1.57        0.71     12.50 o 
  -4  19   2        3.98       -2.02     10.46 o 
  -3  19   2        5.35      -11.24      9.60 o 
  -2  19   2        0.09       -3.06      9.88 o 
  -1  19   2        1.61        7.90     13.88 o 
   0  19   2        0.75      -13.31      9.20 o 
   1  19   2        1.75        0.93     10.78 o 
   2  19   2        2.74       -9.79     10.43 o 
   3  19   2        0.92       21.41     11.10 o 
   4  19   2        1.54       20.70     13.51 o 
  -4  20   2        3.69       -0.58     12.12 o 
  -3  20   2        7.07       18.53     12.88 o 
  -2  20   2        3.57        1.10     11.25 o 
  -1  20   2        0.24       10.67     11.68 o 
   0  20   2        5.16        0.99     11.20 o 
   1  20   2        3.77       24.36     12.59 o 
   2  20   2        0.05       22.66     13.36 o 
  -2  21   2        0.04       18.40     12.92 o 
  -1  21   2        1.60        0.78     13.16 o 
   0  21   2        0.76       -5.93     11.23 o 
 -12   1   3        3.45      -21.47     16.76 o 
 -11   1   3        4.37       -2.90     15.41 o 
 -10   1   3       13.26       -3.62     12.84 o 
  -9   1   3       19.77        4.31     10.74 o 
  -8   1   3       14.40       25.74     11.43 o 
  -7   1   3      207.28      208.53      9.64 o 
  -6   1   3      259.97      196.81      8.91 o 
  -5   1   3     4813.39     4335.00    105.22 o 
  -4   1   3      196.46      272.68      9.70 o 
  -3   1   3    20963.27    18128.64    480.73 o 
  -2   1   3     5468.88     5334.72    143.09 o 
  -1   1   3     3475.95     3230.50     90.01 o 
   0   1   3     9588.14     9671.34    234.71 o 
   1   1   3        1.05        8.11      2.48 o 
   2   1   3       85.33      114.89      6.93 o 
   3   1   3      218.74      256.77     18.07 o 
   4   1   3       25.10       63.47     11.46 o 
   5   1   3       30.43       35.27     10.81 o 
   6   1   3        0.04        8.83      9.70 o 
   7   1   3        2.12        7.95     11.66 o 
   8   1   3        5.23       -1.95     12.95 o 
   9   1   3        1.46        7.70     16.84 o 
 -12   2   3       10.11        0.79     19.66 o 
 -11   2   3       38.51       43.24     18.69 o 
 -10   2   3        4.51       -0.27     14.96 o 
  -9   2   3       98.69      119.93     19.67 o 
  -8   2   3      170.56      132.60     18.40 o 
  -7   2   3       35.88       50.28      5.61 o 
  -6   2   3        3.81        5.34      3.92 o 
  -5   2   3        8.70       13.86      5.34 o 
  -4   2   3     1763.07     1820.91     46.23 o 
  -3   2   3       18.88       33.09      3.74 o 
  -2   2   3     3340.15     3551.12     78.52 o 
  -1   2   3     5874.04     5960.29    164.33 o 
   0   2   3     6927.32     6932.08    167.94 o 
   1   2   3     1803.85     2063.60     47.38 o 
   2   2   3      259.71      273.80      9.42 o 
   3   2   3     2384.25     2568.26     76.45 o 
   4   2   3      170.42      165.17     16.47 o 
   5   2   3        0.71       13.41      9.16 o 
   6   2   3       15.45        6.15     10.02 o 
   7   2   3      177.83      160.54     22.39 o 
   8   2   3        0.04      -17.20     13.76 o 
   9   2   3        0.04        9.90     16.97 o 
 -12   3   3        0.97      -12.34     17.62 o 
 -11   3   3        7.02        6.64     16.12 o 
 -10   3   3        1.47       -2.29     13.02 o 
  -9   3   3      117.21       62.93     57.73 o 
  -8   3   3      285.47      301.43     87.45 o 
  -7   3   3        1.54        1.85      4.39 o 
  -6   3   3      375.30      347.72     13.17 o 
  -5   3   3      521.39      587.83     26.72 o 
  -4   3   3     1317.32     1290.95     31.42 o 
  -3   3   3     7418.72     7116.73    157.32 o 
  -2   3   3     2808.34     2830.05     63.94 o 
  -1   3   3      140.19      173.69     18.96 o 
   0   3   3      905.87      858.18     27.88 o 
   1   3   3     1892.49     1654.96     42.62 o 
   2   3   3      514.00      471.19     13.65 o 
   3   3   3      215.13      196.61      7.98 o 
   4   3   3       13.91        2.25      7.01 o 
   5   3   3      368.15      358.22     26.58 o 
   6   3   3      182.50      169.20     25.24 o 
   7   3   3        0.48       -5.14     11.28 o 
   8   3   3       49.60        5.77     15.46 o 
   9   3   3        1.42       20.74     19.33 o 
 -12   4   3        0.17       -0.62     19.62 o 
 -11   4   3        0.69      -14.55     16.29 o 
 -10   4   3       26.09       35.39     24.20 o 
  -9   4   3       83.09      125.02     27.60 o 
  -8   4   3      267.90      273.26     37.92 o 
  -7   4   3       19.36       19.51      4.96 o 
  -6   4   3      397.76      390.95     13.44 o 
  -5   4   3     1992.51     2310.56     54.48 o 
  -4   4   3     1817.86     1842.07     44.13 o 
  -3   4   3     3214.66     3073.20     62.70 o 
  -2   4   3      171.80      156.57      7.52 o 
  -1   4   3      491.88      395.00     27.29 o 
   0   4   3       38.07       22.43      6.82 o 
   1   4   3      580.06      591.00     18.31 o 
   2   4   3      402.69      427.12     13.15 o 
   3   4   3      518.38      491.84     14.92 o 
   4   4   3      180.38      177.49     15.03 o 
   5   4   3      103.64       90.56     13.09 o 
   6   4   3       13.47       -4.60      9.29 o 
   7   4   3        3.50       15.06     11.26 o 
   8   4   3       76.72      119.59     19.17 o 
   9   4   3        4.85       12.28     15.18 o 
 -12   5   3        2.94       -8.78     19.94 o 
 -11   5   3       19.71       16.90     21.47 o 
 -10   5   3        4.02       34.90     18.10 o 
  -9   5   3      126.98      158.43     25.88 o 
  -8   5   3        2.73        5.82      9.57 o 
  -7   5   3       12.86       14.16      7.04 o 
  -6   5   3       54.10       86.43      7.06 o 
  -5   5   3       73.48      102.38      6.94 o 
  -4   5   3     2538.48     2649.29     61.93 o 
  -3   5   3      534.09      578.42     16.48 o 
  -2   5   3     2747.32     2732.57     69.46 o 
  -1   5   3        0.78       -0.39      2.78 o 
   0   5   3      142.48      151.97      8.04 o 
   1   5   3      714.37      605.72     19.14 o 
   2   5   3     1233.58     1318.85     33.10 o 
   3   5   3        0.68        4.49      3.57 o 
   4   5   3      225.45      278.09     13.84 o 
   5   5   3      166.86      175.42     17.29 o 
   6   5   3       71.81       78.50     14.15 o 
   7   5   3      191.26      180.34     20.00 o 
   8   5   3       19.33       -1.25     13.68 o 
   9   5   3       11.26       10.04     15.90 o 
 -12   6   3        2.16       33.08     52.51 o 
 -11   6   3        1.44        1.87     28.85 o 
 -10   6   3       14.40       13.54     17.32 o 
  -9   6   3       94.52      126.91     22.82 o 
  -8   6   3       12.49       34.96     11.85 o 
  -7   6   3       24.16       15.46      6.73 o 
  -6   6   3      276.05      354.40     13.79 o 
  -5   6   3      100.86       82.20      6.87 o 
  -4   6   3       56.64       46.23      7.66 o 
  -3   6   3       20.27        7.89      3.85 o 
  -2   6   3      426.82      403.50     14.80 o 
  -1   6   3      377.26      436.88     17.71 o 
   0   6   3       76.31       70.69      6.05 o 
   1   6   3      969.63      934.15     27.75 o 
   2   6   3      578.96      576.00     19.21 o 
   3   6   3      271.19      221.02     11.74 o 
   4   6   3      194.50      215.50     22.27 o 
   5   6   3       10.51       27.65     11.42 o 
   6   6   3        0.20       -4.70      9.27 o 
   7   6   3       92.55      132.81     19.07 o 
   8   6   3       10.31       21.61     15.54 o 
   9   6   3        5.11        0.37     16.07 o 
 -12   7   3        1.20       -6.94     21.81 o 
 -11   7   3        4.88       12.03     22.63 o 
 -10   7   3        0.07       -3.63     16.69 o 
  -9   7   3        3.94        5.07     14.93 o 
  -8   7   3        4.12        7.38     11.11 o 
  -7   7   3       40.61       64.10      7.56 o 
  -6   7   3       18.89       15.95      5.04 o 
  -5   7   3     1131.83     1279.78     33.89 o 
  -4   7   3      288.10      288.24     12.59 o 
  -3   7   3      596.62      656.68     19.22 o 
  -2   7   3     2033.96     2119.43     62.40 o 
  -1   7   3      732.87      852.55     29.76 o 
   0   7   3        5.11       10.37      8.42 o 
   1   7   3      425.99      613.44     37.18 o 
   2   7   3        0.20        8.01      7.06 o 
   3   7   3     1018.33     1070.45     29.51 o 
   4   7   3       31.82       41.72      8.07 o 
   5   7   3       96.82       95.37     17.24 o 
   6   7   3       62.70       88.82     16.44 o 
   7   7   3       15.03       23.02     14.95 o 
   8   7   3        5.29       -0.06     17.48 o 
   9   7   3        3.15       12.94     25.61 o 
 -11   8   3       23.27      -20.25     18.70 o 
 -10   8   3       19.14       30.56     23.67 o 
  -9   8   3        2.80        4.45     15.60 o 
  -8   8   3        1.61        1.04     12.46 o 
  -7   8   3       99.04       93.40      9.06 o 
  -6   8   3        4.06        7.65      6.22 o 
  -5   8   3        0.23        4.98      4.43 o 
  -4   8   3        2.76        3.48      4.53 o 
  -3   8   3     1050.75     1147.79     48.02 o 
  -2   8   3      818.27     1006.77     36.79 o 
  -1   8   3      141.90      164.80     11.42 o 
   0   8   3      482.40      537.94     26.88 o 
   1   8   3      520.44      498.01     18.38 o 
   2   8   3      259.07      257.16     18.01 o 
   3   8   3       74.27       85.66      7.98 o 
   4   8   3        9.67        4.97      6.42 o 
   5   8   3       41.60       74.15     16.36 o 
   6   8   3       10.00       -7.90     12.56 o 
   7   8   3        2.63       10.36     14.32 o 
   8   8   3        0.76       -3.77     17.21 o 
 -11   9   3        0.32       -9.85     20.12 o 
 -10   9   3        0.47       39.52     18.58 o 
  -9   9   3       54.67       89.39     21.92 o 
  -8   9   3       12.70       -3.96     25.24 o 
  -7   9   3       13.26        7.08      6.22 o 
  -6   9   3       24.79       24.18      7.40 o 
  -5   9   3      147.22      154.60     10.15 o 
  -4   9   3      287.42      259.81     12.08 o 
  -3   9   3      258.67      313.95     19.49 o 
  -2   9   3      235.48      220.24     25.45 o 
  -1   9   3       14.15        9.20      5.07 o 
   0   9   3      261.86      238.04     14.65 o 
   1   9   3       94.18      102.06      8.95 o 
   2   9   3       30.48       32.89      6.42 o 
   3   9   3        2.47        3.19      4.85 o 
   4   9   3      202.77      215.97     15.17 o 
   5   9   3      106.78      132.85     19.25 o 
   6   9   3        2.92      -12.87     12.27 o 
   7   9   3       17.09       38.58     20.94 o 
   8   9   3        0.03       -3.31     22.17 o 
 -11  10   3        1.39       14.30     21.20 o 
 -10  10   3        0.44       19.65     31.13 o 
  -9  10   3        8.14       -8.47     15.37 o 
  -8  10   3       37.95       47.54     18.02 o 
  -7  10   3       72.38       85.34     10.19 o 
  -6  10   3      197.35      231.02     14.49 o 
  -5  10   3      136.23      136.69     10.11 o 
  -4  10   3      410.46      427.30     16.15 o 
  -3  10   3        6.90        3.72      5.69 o 
  -2  10   3      444.33      422.40     22.15 o 
  -1  10   3      248.04      216.45     14.51 o 
   0  10   3     1171.20     1004.62     36.10 o 
   1  10   3       26.74       25.54      6.13 o 
   2  10   3      309.19      277.30     14.72 o 
   3  10   3       25.29       17.04      6.13 o 
   4  10   3        7.79       13.94      8.13 o 
   5  10   3       87.58       56.48     15.88 o 
   6  10   3       41.21       43.01     20.45 o 
   7  10   3        0.49       15.69     17.65 o 
   8  10   3        5.52       14.70     20.50 o 
 -10  11   3        6.35        3.63     20.82 o 
  -9  11   3        1.62       24.44     18.36 o 
  -8  11   3        3.75       10.97     17.08 o 
  -7  11   3      614.98      594.90     23.81 o 
  -6  11   3      831.01      765.25     49.57 o 
  -5  11   3      221.53      210.15     15.25 o 
  -4  11   3        3.59        6.25      5.28 o 
  -3  11   3      130.57      146.19     12.28 o 
  -2  11   3     1226.18     1309.12     94.99 o 
  -1  11   3        6.72       25.56      7.22 o 
   0  11   3       75.72       88.91     20.62 o 
   1  11   3        4.06       -0.88      6.07 o 
   2  11   3      360.33      282.31     30.77 o 
   3  11   3      101.96       98.10     17.61 o 
   4  11   3      200.06      171.28     25.55 o 
   5  11   3       15.92       18.00     16.99 o 
   6  11   3        6.10      -13.88     16.26 o 
   7  11   3        5.90        0.15     19.18 o 
   8  11   3       10.44        1.03     20.72 o 
 -10  12   3       52.58       14.77     20.67 o 
  -9  12   3        8.79       18.27     30.01 o 
  -8  12   3       23.55       34.89     18.26 o 
  -7  12   3      130.04      118.49     18.80 o 
  -6  12   3      213.59      245.09     15.57 o 
  -5  12   3      151.69      140.96     11.11 o 
  -4  12   3      172.24      140.88     11.59 o 
  -3  12   3      494.01      456.69     21.47 o 
  -2  12   3      166.84      168.34     19.06 o 
  -1  12   3       24.09       10.01      6.23 o 
   0  12   3        6.74       13.35      7.00 o 
   1  12   3      330.98      275.32     17.76 o 
   2  12   3        2.35        8.59      6.74 o 
   3  12   3       11.22       11.97      8.16 o 
   4  12   3       75.46       75.01     13.43 o 
   5  12   3        0.01       -4.96     14.99 o 
   6  12   3       18.82       29.83     20.65 o 
   7  12   3        6.83        3.76     34.44 o 
 -10  13   3       15.15       41.93     22.40 o 
  -9  13   3        4.99       22.75     23.25 o 
  -8  13   3       27.42       30.02     19.20 o 
  -7  13   3        4.84       11.09      9.09 o 
  -6  13   3       10.48       -1.45      6.70 o 
  -5  13   3      232.92      245.44     15.75 o 
  -4  13   3        0.23       -8.06      7.55 o 
  -3  13   3        9.05       13.56      8.34 o 
  -2  13   3      108.59      132.97     15.24 o 
  -1  13   3      134.23      126.56     14.88 o 
   0  13   3        0.02        0.27      6.72 o 
   1  13   3       23.60       24.47      8.89 o 
   2  13   3       54.11       60.79     13.63 o 
   3  13   3      176.27      184.58     15.60 o 
   4  13   3       19.38       38.58     11.72 o 
   5  13   3       36.84       29.59     19.01 o 
   6  13   3        2.12      -29.10     25.36 o 
   7  13   3        1.70      -31.79     55.45 o 
  -9  14   3        0.09       12.25     19.57 o 
  -8  14   3       25.88       22.74     18.70 o 
  -7  14   3       12.18       17.98      8.82 o 
  -6  14   3       10.06       15.79      7.65 o 
  -5  14   3      297.59      354.97     18.78 o 
  -4  14   3      173.07      216.46     19.25 o 
  -3  14   3        0.31        9.81      7.82 o 
  -2  14   3      163.70      149.68     16.83 o 
  -1  14   3      234.99      235.63     20.02 o 
   0  14   3        7.23        0.42      7.10 o 
   1  14   3      537.10      564.55     30.89 o 
   2  14   3      140.42      155.11     23.77 o 
   3  14   3      100.51       75.87     18.68 o 
   4  14   3       11.09        2.45     10.59 o 
   5  14   3        1.96        3.81     28.80 o 
   6  14   3        0.34      -27.30     36.10 o 
  -9  15   3        1.29       12.79     21.24 o 
  -8  15   3       10.29       35.04     19.59 o 
  -7  15   3       52.45       48.43     13.53 o 
  -6  15   3        0.35       13.94      7.74 o 
  -5  15   3        3.99        9.08      7.38 o 
  -4  15   3        2.37        7.69      8.00 o 
  -3  15   3      454.55      469.17     29.25 o 
  -2  15   3       14.05        4.77     15.62 o 
  -1  15   3       10.26       17.70     22.34 o 
   0  15   3      126.96      105.01     17.19 o 
   1  15   3       53.46       40.09     10.54 o 
   2  15   3       24.46       38.22     12.13 o 
   3  15   3        0.36        1.06      8.81 o 
   4  15   3        5.02       -0.38     10.24 o 
   5  15   3        3.23       11.02     19.01 o 
   6  15   3        5.69        2.85     20.58 o 
  -8  16   3        1.22       10.88     17.86 o 
  -7  16   3        6.20        2.61     12.22 o 
  -6  16   3        3.30        4.20      8.33 o 
  -5  16   3       14.02       11.62      8.35 o 
  -4  16   3       40.90       33.17      9.54 o 
  -3  16   3      275.38      278.19     29.43 o 
  -2  16   3       91.06       97.24     17.86 o 
  -1  16   3        2.38       12.91      9.46 o 
   0  16   3       12.31       11.11      8.75 o 
   1  16   3      283.59      321.61     26.92 o 
   2  16   3       73.70       51.36     11.19 o 
   3  16   3        0.96        3.07      8.98 o 
   4  16   3       14.28       16.96     11.91 o 
   5  16   3        0.26        9.00     20.34 o 
  -8  17   3        0.81       12.18     20.56 o 
  -7  17   3        1.05       13.13     17.48 o 
  -6  17   3        0.37       -1.08     10.36 o 
  -5  17   3        1.87       -0.87      8.41 o 
  -4  17   3        4.90       21.30     10.66 o 
  -3  17   3       31.65       33.52     11.81 o 
  -2  17   3       66.41       82.45     14.50 o 
  -1  17   3       89.04       83.06     20.56 o 
   0  17   3       22.41       16.50     12.02 o 
   1  17   3       29.12       42.37     10.84 o 
   2  17   3       20.68       16.61     17.34 o 
   3  17   3        0.35       11.99     12.28 o 
   4  17   3        0.09      -20.93     21.76 o 
   5  17   3        2.54       20.64     20.94 o 
  -7  18   3        2.72       19.74     12.88 o 
  -6  18   3        0.12        5.21     10.32 o 
  -5  18   3        0.20       -0.95     10.10 o 
  -4  18   3        0.14       -5.57      9.83 o 
  -3  18   3        0.05        8.00     10.43 o 
  -2  18   3        5.52       21.30     11.02 o 
  -1  18   3        0.29        7.12     10.29 o 
   0  18   3        8.23        2.73      9.92 o 
   1  18   3        0.47       16.07     10.52 o 
   2  18   3       13.20       14.32     12.23 o 
   3  18   3       11.50       13.15     10.55 o 
   4  18   3        2.19        3.17     12.52 o 
  -6  19   3        1.91        5.07     11.89 o 
  -5  19   3        0.06        6.90     11.52 o 
  -4  19   3        0.01       -2.66     10.74 o 
  -3  19   3        0.10        0.03     14.34 o 
  -2  19   3        0.43       14.53     11.99 o 
  -1  19   3       19.03       40.50     13.55 o 
   0  19   3        4.60        6.07     19.69 o 
   1  19   3        0.49        1.36     10.93 o 
   2  19   3        3.95        0.31     10.79 o 
   3  19   3        0.04       12.17     19.16 o 
  -5  20   3        1.24       -4.56     12.56 o 
  -4  20   3        0.17       -3.80     10.95 o 
  -3  20   3        0.09        5.72     12.16 o 
  -2  20   3       11.18       14.80     12.54 o 
  -1  20   3        0.19       -0.88     10.49 o 
   0  20   3        5.85        4.79     12.37 o 
   1  20   3        0.69        4.10     12.01 o 
   2  20   3        0.10        5.56     12.54 o 
  -2  21   3        0.49        0.32     13.36 o 
  -1  21   3        0.11      -16.90     11.27 o 
 -13   0   4        1.08       10.20     30.75 o 
 -12   0   4        8.55        0.41     24.70 o 
 -11   0   4      114.62       88.53     29.84 o 
 -10   0   4       13.42       32.82     18.98 o 
  -9   0   4      214.76      321.62     38.63 o 
  -8   0   4       35.45       16.33     14.09 o 
  -7   0   4       34.45       19.05     17.57 o 
  -6   0   4       10.32        3.23     11.27 o 
  -5   0   4     1301.36     1095.46     41.78 o 
  -4   0   4    10838.44     9201.38    309.23 o 
  -3   0   4       26.44       27.09      5.72 o 
  -2   0   4    82607.51    81081.04   2326.05 o 
  -1   0   4     9142.64     6661.26    294.59 o 
   0   0   4     1965.09     2354.72     81.76 o 
   1   0   4     6198.46     6174.85    208.87 o 
   2   0   4      235.48      263.76     14.03 o 
   3   0   4      238.72      333.39     31.08 o 
   4   0   4      131.53       92.51     19.31 o 
   5   0   4       77.71       35.97     16.16 o 
   6   0   4        0.19       -6.71     13.76 o 
   7   0   4        0.50       11.94     21.47 o 
   8   0   4        7.40       -1.24     21.39 o 
   9   0   4        2.41      -24.54     25.94 o 
 -13   1   4       13.08       -6.55     20.94 o 
 -12   1   4       24.03       13.96     18.00 o 
 -11   1   4       21.68        6.35     17.24 o 
 -10   1   4        2.36       10.92     12.80 o 
  -9   1   4      125.51      118.09     18.60 o 
  -8   1   4       55.50      106.47     39.95 o 
  -7   1   4      638.53      717.07     22.07 o 
  -6   1   4     1302.37     1357.90     36.51 o 
  -5   1   4      481.33      442.05     21.10 o 
  -4   1   4      896.47      740.56     21.12 o 
  -3   1   4      517.55      563.90     24.54 o 
  -2   1   4     5985.62     5926.78    122.33 o 
  -1   1   4     2547.07     2633.42     74.87 o 
   0   1   4     4483.58     4424.38    119.52 o 
   1   1   4      655.58      548.83     16.16 o 
   2   1   4     2512.59     2410.06     59.92 o 
   3   1   4      149.22      154.97     23.71 o 
   4   1   4       23.79        5.87      7.13 o 
   5   1   4        7.31        0.63      9.00 o 
   6   1   4       86.34       69.35     36.72 o 
   7   1   4        0.02        7.31     13.24 o 
   8   1   4        0.02       -7.12     14.75 o 
   9   1   4        0.44       -6.41     19.25 o 
 -12   2   4       12.64        2.31     17.28 o 
 -11   2   4       89.70       67.06     20.64 o 
 -10   2   4       31.03       42.57     16.18 o 
  -9   2   4       86.31       80.29     16.86 o 
  -8   2   4      194.49      259.86     42.85 o 
  -7   2   4       18.35        7.83      4.31 o 
  -6   2   4     1596.63     1660.01     43.65 o 
  -5   2   4      151.63      217.53      9.45 o 
  -4   2   4     3731.17     3492.52     85.67 o 
  -3   2   4      116.44      203.71      8.77 o 
  -2   2   4    18326.07    18074.11    392.57 o 
  -1   2   4     2840.33     3263.85     92.48 o 
   0   2   4     1737.93     2019.20     51.51 o 
   1   2   4        0.16        0.99      2.54 o 
   2   2   4       23.44       19.48      3.45 o 
   3   2   4      289.13      199.15     17.57 o 
   4   2   4       10.83        6.11      8.03 o 
   5   2   4      202.92      147.72     28.27 o 
   6   2   4        3.69       -0.20     11.20 o 
   7   2   4        3.76       20.91     16.95 o 
   8   2   4       18.71       34.50     17.95 o 
   9   2   4        2.26        6.72     22.79 o 
 -12   3   4        0.03      -10.20     17.78 o 
 -11   3   4       27.25        0.71     15.50 o 
 -10   3   4      126.90      127.26     21.89 o 
  -9   3   4      275.36      294.59    102.20 o 
  -8   3   4       79.19       79.03     15.94 o 
  -7   3   4      385.01      312.06     12.98 o 
  -6   3   4      659.04      671.70     20.94 o 
  -5   3   4     3689.17     3957.03     97.04 o 
  -4   3   4       35.58       51.55      4.48 o 
  -3   3   4     3811.20     3694.68     89.89 o 
  -2   3   4       41.26       36.69      7.80 o 
  -1   3   4      420.69      306.17     20.13 o 
   0   3   4      764.47      807.43     26.31 o 
   1   3   4       75.95       77.40      5.26 o 
   2   3   4      532.82      485.03     14.38 o 
   3   3   4        4.29        6.27      4.59 o 
   4   3   4       63.66       72.37     12.96 o 
   5   3   4       26.88       10.04     12.68 o 
   6   3   4      192.60      189.96     29.22 o 
   7   3   4        3.34       14.98     11.95 o 
   8   3   4       48.03       62.44     16.43 o 
 -12   4   4       11.00       18.63     20.79 o 
 -11   4   4       11.73       24.74     18.12 o 
 -10   4   4        9.24       27.23     19.15 o 
  -9   4   4      242.37      211.49     40.41 o 
  -8   4   4        8.21       18.95     17.82 o 
  -7   4   4        3.77       11.09      4.31 o 
  -6   4   4     1027.55     1106.97     29.00 o 
  -5   4   4       73.85       92.36      6.19 o 
  -4   4   4     2077.50     1716.59     41.34 o 
  -3   4   4     2647.00     2716.29     67.77 o 
  -2   4   4        5.43        2.23      2.50 o 
  -1   4   4        0.83        3.81      7.81 o 
   0   4   4      350.04      343.27     12.17 o 
   1   4   4      160.59      234.27     13.53 o 
   2   4   4      213.80      169.55      7.87 o 
   3   4   4      166.22      228.90     14.92 o 
   4   4   4       15.24        8.47      8.24 o 
   5   4   4       16.24       14.59      9.96 o 
   6   4   4        8.34       -3.47      9.71 o 
   7   4   4        0.56       17.53     12.59 o 
   8   4   4        2.21       18.86     14.38 o 
 -12   5   4        3.06       -0.35     26.32 o 
 -11   5   4       27.20       21.63     18.45 o 
 -10   5   4        0.32      -14.52     13.27 o 
  -9   5   4       18.25       50.47     17.11 o 
  -8   5   4      140.29      190.83     12.96 o 
  -7   5   4       14.02       33.69      5.66 o 
  -6   5   4       27.59       55.00      7.94 o 
  -5   5   4      174.25      152.74     10.26 o 
  -4   5   4      147.84      167.62      7.89 o 
  -3   5   4      253.68      232.67      9.80 o 
  -2   5   4      157.79      173.98      8.06 o 
  -1   5   4       20.91       26.92      5.46 o 
   0   5   4     1552.65     1534.45     41.38 o 
   1   5   4      111.95      123.09      8.90 o 
   2   5   4      316.08      302.35     11.42 o 
   3   5   4        2.14        4.57      3.68 o 
   4   5   4      191.46      179.98     22.21 o 
   5   5   4        2.17        1.78      9.39 o 
   6   5   4       60.66       54.85     13.83 o 
   7   5   4       63.14       65.44     15.35 o 
   8   5   4        0.19       11.64     14.55 o 
 -12   6   4        3.32       24.84     22.78 o 
 -11   6   4        4.72      -10.92     15.41 o 
 -10   6   4       30.75       18.79     17.20 o 
  -9   6   4        5.40        7.21     14.75 o 
  -8   6   4      150.34      168.11     14.84 o 
  -7   6   4        0.03       -3.72      6.41 o 
  -6   6   4      257.20      302.07     12.76 o 
  -5   6   4        2.94        2.42      3.79 o 
  -4   6   4      583.65      544.30     16.47 o 
  -3   6   4      342.43      364.92     16.52 o 
  -2   6   4        1.98        5.14      4.06 o 
  -1   6   4     1210.48     1192.37     42.38 o 
   0   6   4      359.07      369.11     14.01 o 
   1   6   4       12.75       15.22      5.24 o 
   2   6   4        6.30       10.76      5.55 o 
   3   6   4      340.61      326.61     12.87 o 
   4   6   4       12.56       16.84      9.71 o 
   5   6   4        4.14       -3.72      9.70 o 
   6   6   4       32.00       24.70     12.86 o 
   7   6   4        0.70      -10.96     13.52 o 
   8   6   4       12.41        8.22     18.44 o 
 -12   7   4        5.08      -20.83     20.38 o 
 -11   7   4       23.48       16.34     20.47 o 
 -10   7   4        0.69      -16.56     14.85 o 
  -9   7   4       39.88       18.10     15.64 o 
  -8   7   4        0.67       11.62      9.21 o 
  -7   7   4      124.21      129.40      9.42 o 
  -6   7   4      442.16      517.92     17.88 o 
  -5   7   4      124.81      169.39      9.60 o 
  -4   7   4       64.35       95.19      7.31 o 
  -3   7   4      740.79      763.23     35.14 o 
  -2   7   4        1.13        1.58      4.47 o 
  -1   7   4     1090.31     1282.20     42.32 o 
   0   7   4     6277.79     5902.80    146.53 o 
   1   7   4      150.89      135.06      9.18 o 
   2   7   4      181.11      192.43     11.04 o 
   3   7   4      140.42      101.42      9.07 o 
   4   7   4       49.60       47.79     19.49 o 
   5   7   4        5.55        8.36     10.60 o 
   6   7   4       12.89        8.34     15.23 o 
   7   7   4        0.28        6.18     17.21 o 
   8   7   4        1.38        7.94     19.61 o 
 -12   8   4        0.01       -6.59     39.58 o 
 -11   8   4        0.59       -0.62     17.35 o 
 -10   8   4        4.00       -1.01     15.90 o 
  -9   8   4       46.98       43.43     17.45 o 
  -8   8   4        4.93        5.52      7.64 o 
  -7   8   4       25.94       36.07      7.30 o 
  -6   8   4        0.32        4.34      8.16 o 
  -5   8   4      213.75      194.82     10.44 o 
  -4   8   4        8.57       11.35      5.30 o 
  -3   8   4      570.08      671.80     23.26 o 
  -2   8   4      857.04      941.29     33.37 o 
  -1   8   4       91.20       93.90     13.61 o 
   0   8   4      638.34      650.52     21.72 o 
   1   8   4        5.51        3.37      6.16 o 
   2   8   4      912.20      848.62     27.79 o 
   3   8   4      103.86       75.24      8.82 o 
   4   8   4       43.98       38.72     13.61 o 
   5   8   4        9.27      -13.92     11.70 o 
   6   8   4       24.99        7.94     13.90 o 
   7   8   4       18.40        3.29     16.24 o 
   8   8   4        0.05        6.03     19.64 o 
 -11   9   4        7.52        5.06     19.54 o 
 -10   9   4       21.16       25.72     24.37 o 
  -9   9   4       33.37       11.58     28.47 o 
  -8   9   4      173.95      151.95     15.97 o 
  -7   9   4        4.97       18.45      6.48 o 
  -6   9   4        1.53       -3.53      4.86 o 
  -5   9   4       13.25       12.50      5.18 o 
  -4   9   4      153.35      153.37     19.90 o 
  -3   9   4      323.18      425.82     20.49 o 
  -2   9   4        0.43       -1.44      8.76 o 
  -1   9   4       31.41       28.49      8.99 o 
   0   9   4        1.57        7.32      4.65 o 
   1   9   4       80.06       52.13     11.35 o 
   2   9   4        1.57       -8.68      6.04 o 
   3   9   4       45.52       40.49      6.92 o 
   4   9   4      322.97      306.44     31.84 o 
   5   9   4        4.15        5.44     14.54 o 
   6   9   4        0.41        9.79     16.39 o 
   7   9   4        5.85       -8.11     16.34 o 
   8   9   4        1.96       -4.70     21.52 o 
 -11  10   4        3.07       -5.04     19.08 o 
 -10  10   4       18.90        6.25     18.80 o 
  -9  10   4       91.96      138.56     25.94 o 
  -8  10   4      134.04      173.86     17.44 o 
  -7  10   4        3.80        5.15      8.13 o 
  -6  10   4       30.15       23.90      8.20 o 
  -5  10   4       78.05       71.08      7.82 o 
  -4  10   4      138.85      172.83     12.92 o 
  -3  10   4      135.23      143.99     12.06 o 
  -2  10   4        4.24       -9.49      6.32 o 
  -1  10   4      244.34      231.39     15.38 o 
   0  10   4       11.56        4.46      6.27 o 
   1  10   4       56.46       72.39      9.19 o 
   2  10   4        0.09        6.19      5.97 o 
   3  10   4       64.75       80.70      9.42 o 
   4  10   4       53.08       48.25     18.13 o 
   5  10   4       26.86       25.20     16.97 o 
   6  10   4        6.38      -10.90     17.40 o 
   7  10   4        3.11        2.54     18.61 o 
 -11  11   4        7.83      -14.42     20.97 o 
 -10  11   4        0.15      -13.06     16.26 o 
  -9  11   4        2.77       12.05     16.36 o 
  -8  11   4       20.34       26.09     18.12 o 
  -7  11   4      144.20      183.05     15.34 o 
  -6  11   4      127.92      136.40     11.92 o 
  -5  11   4        3.87       13.50      5.98 o 
  -4  11   4        6.26        4.52      6.17 o 
  -3  11   4       19.08       16.18     10.07 o 
  -2  11   4        0.46        2.83      6.90 o 
  -1  11   4      410.89      349.91     19.65 o 
   0  11   4      163.34      195.46     15.07 o 
   1  11   4      200.34      216.49     18.90 o 
   2  11   4        8.91        2.36      8.00 o 
   3  11   4      692.67      720.54     26.89 o 
   4  11   4       12.48       10.64     15.47 o 
   5  11   4       11.92       15.67     36.18 o 
   6  11   4        2.62        2.92     18.56 o 
   7  11   4        0.08       -6.31     19.40 o 
 -11  12   4        6.52       27.02     22.84 o 
 -10  12   4        1.68       -3.83     18.43 o 
  -9  12   4        1.35        4.46     17.84 o 
  -8  12   4       18.53       -3.26      9.71 o 
  -7  12   4       38.53        6.77      7.94 o 
  -6  12   4        1.41       11.46      7.35 o 
  -5  12   4       65.46       84.63      9.89 o 
  -4  12   4       79.19       60.92     10.56 o 
  -3  12   4      564.17      558.79     34.23 o 
  -2  12   4       13.80        4.05      6.65 o 
  -1  12   4      602.10      658.12     28.33 o 
   0  12   4       14.16       -5.06      6.53 o 
   1  12   4      131.31      114.23     13.04 o 
   2  12   4      160.65      165.29     14.86 o 
   3  12   4       44.10       30.08      8.30 o 
   4  12   4       54.54       50.48     19.78 o 
   5  12   4        4.23      -22.36     14.91 o 
   6  12   4       14.30       -7.96     18.84 o 
   7  12   4        0.15       18.38     21.97 o 
 -10  13   4        6.45       27.34     30.67 o 
  -9  13   4        0.11       24.38     29.72 o 
  -8  13   4       73.08      108.05     16.91 o 
  -7  13   4        2.38        8.25      7.36 o 
  -6  13   4       18.78       11.59      7.58 o 
  -5  13   4        4.23       -2.13      6.73 o 
  -4  13   4       11.09        6.19      6.02 o 
  -3  13   4       23.42       13.08      7.82 o 
  -2  13   4        1.17        2.76     11.56 o 
  -1  13   4        8.44       -1.34      6.68 o 
   0  13   4        0.01       -0.84      6.65 o 
   1  13   4        3.87       -7.70      7.32 o 
   2  13   4       12.15       10.94     10.08 o 
   3  13   4        1.48       -2.20     11.03 o 
   4  13   4       36.98       14.23     19.02 o 
   5  13   4       85.48      119.88     27.31 o 
   6  13   4        0.33       -1.63     22.21 o 
 -10  14   4        3.96      -19.55     22.13 o 
  -9  14   4        0.06       21.06     26.40 o 
  -8  14   4        1.60        1.92     11.16 o 
  -7  14   4        7.42        0.81      7.80 o 
  -6  14   4       64.60       67.05     10.63 o 
  -5  14   4       15.48       -0.45      6.78 o 
  -4  14   4      894.50      992.14     37.77 o 
  -3  14   4      447.33      436.27     27.76 o 
  -2  14   4      159.75      138.91     16.74 o 
  -1  14   4       56.47       37.01      9.95 o 
   0  14   4       69.13       88.43     16.00 o 
   1  14   4        8.52       10.52      8.77 o 
   2  14   4       19.04       25.50      8.82 o 
   3  14   4      178.47      164.54     24.48 o 
   4  14   4       23.49       27.65     19.00 o 
   5  14   4        0.01       -7.44     20.23 o 
   6  14   4        3.35       14.52     23.35 o 
  -9  15   4        1.12      -11.24     23.62 o 
  -8  15   4       37.81       58.42     17.69 o 
  -7  15   4        3.68        3.82      8.65 o 
  -6  15   4       79.90      120.23     30.70 o 
  -5  15   4       14.54        7.86      7.60 o 
  -4  15   4       42.49       40.11     14.51 o 
  -3  15   4      409.30      361.18     41.40 o 
  -2  15   4       37.28       50.46     16.79 o 
  -1  15   4      154.78      153.87     23.67 o 
   0  15   4       39.14       37.04     12.35 o 
   1  15   4        1.70       -0.79      9.47 o 
   2  15   4       16.44       30.34     10.04 o 
   3  15   4        4.48        9.24      8.83 o 
   4  15   4        2.11       20.96     21.84 o 
   5  15   4        4.09      -20.92     18.51 o 
  -9  16   4        0.08       30.73     27.89 o 
  -8  16   4        0.70       10.59     12.73 o 
  -7  16   4       12.89       26.67      9.99 o 
  -6  16   4        9.22       -0.52      8.02 o 
  -5  16   4       84.47      119.71     18.89 o 
  -4  16   4       33.34       62.67     14.17 o 
  -3  16   4       59.75       56.94     13.52 o 
  -2  16   4       50.42       22.29     11.32 o 
  -1  16   4      285.02      277.04     70.37 o 
   0  16   4       34.70       33.35     10.85 o 
   1  16   4       46.79       49.08     16.66 o 
   2  16   4        0.70       -4.12     10.83 o 
   3  16   4        0.36        7.50     12.49 o 
   4  16   4        2.19       32.68     44.22 o 
   5  16   4        3.35       -8.26     20.63 o 
  -8  17   4        0.57       17.58     17.21 o 
  -7  17   4       10.78       18.85     13.63 o 
  -6  17   4        2.88        7.03      9.54 o 
  -5  17   4        4.35        5.08     10.37 o 
  -4  17   4       45.85        8.25     10.44 o 
  -3  17   4        1.11        2.70      9.75 o 
  -2  17   4        0.59       -0.68      9.06 o 
  -1  17   4       43.40        3.20      9.66 o 
   0  17   4       13.85       11.21     16.25 o 
   1  17   4        9.38        8.44      9.32 o 
   2  17   4       39.60       51.07     15.71 o 
   3  17   4       17.60       14.76     23.13 o 
   4  17   4        0.16       -0.04     23.04 o 
  -7  18   4        0.00       -1.67     10.47 o 
  -6  18   4       37.76       38.18     16.16 o 
  -5  18   4        8.57       -6.96      9.88 o 
  -4  18   4        3.39        0.80     10.15 o 
  -3  18   4        0.01       12.28     10.81 o 
  -2  18   4        1.92       -1.91      9.16 o 
  -1  18   4        0.35        3.39      9.52 o 
   0  18   4        7.59       -0.22     11.60 o 
   1  18   4        0.01        8.08      9.54 o 
   2  18   4        4.09        0.37      9.67 o 
   3  18   4        1.11       -8.72     16.70 o 
  -6  19   4       13.31       28.74     19.27 o 
  -5  19   4        6.86        2.47     11.31 o 
  -4  19   4       10.65       12.78     11.92 o 
  -3  19   4        2.61        6.54     10.98 o 
  -2  19   4        1.73        0.12     15.58 o 
  -1  19   4        8.73        8.24     11.29 o 
   0  19   4        2.03      -11.96     10.35 o 
   1  19   4       17.75       13.86     11.32 o 
   2  19   4        6.86       12.55     11.79 o 
  -5  20   4        0.30        5.45     11.60 o 
  -4  20   4        2.11        8.89     13.01 o 
  -3  20   4        1.14        3.94     11.63 o 
  -2  20   4        0.13       -5.84     11.48 o 
  -1  20   4        3.60      -15.12     22.55 o 
   0  20   4        0.09       -6.32     11.42 o 
   1  20   4        8.95       13.53     13.84 o 
 -13   1   5        0.85        2.31     19.58 o 
 -12   1   5        0.82       -7.76     21.97 o 
 -11   1   5        0.01       -5.39     14.26 o 
 -10   1   5       25.75       20.54     15.29 o 
  -9   1   5        6.95       14.10     12.93 o 
  -8   1   5      213.19      192.09     21.69 o 
  -7   1   5      156.36      113.28      7.82 o 
  -6   1   5     1478.59     1357.09     36.78 o 
  -5   1   5       97.11       84.83      6.16 o 
  -4   1   5        1.84       11.37      8.00 o 
  -3   1   5      144.41      195.46      9.01 o 
  -2   1   5      481.99      455.35     17.71 o 
  -1   1   5    15061.41    13406.41    365.31 o 
   0   1   5       55.16       45.98      4.89 o 
   1   1   5     1330.26     1491.11     38.71 o 
   2   1   5      632.72      694.65     20.54 o 
   3   1   5       51.00       51.99     10.55 o 
   4   1   5       48.23       61.09     13.84 o 
   5   1   5        0.75        6.66     10.60 o 
   6   1   5        1.50       -8.99     11.42 o 
   7   1   5        2.92       -9.63     14.93 o 
   8   1   5        0.16        6.23     17.67 o 
 -13   2   5        1.26      -18.52     19.08 o 
 -12   2   5       23.40        8.31     18.25 o 
 -11   2   5        2.58        8.58     14.56 o 
 -10   2   5        7.14        9.95     13.02 o 
  -9   2   5      123.41       70.33     43.85 o 
  -8   2   5        7.93       16.69      5.19 o 
  -7   2   5     1037.78     1199.53     33.92 o 
  -6   2   5      413.05      468.10     21.35 o 
  -5   2   5      147.59      185.32     12.22 o 
  -4   2   5      251.45      249.50     14.18 o 
  -3   2   5      690.09      690.09     17.21 o 
  -2   2   5      156.69      129.29      8.77 o 
  -1   2   5     3537.54     3570.85     89.04 o 
   0   2   5      250.28      272.22     10.30 o 
   1   2   5      414.54      398.10     12.61 o 
   2   2   5      740.56      782.49     24.27 o 
   3   2   5      248.00      289.07     21.26 o 
   4   2   5      423.19      445.68     29.35 o 
   5   2   5        0.04       -1.92     10.65 o 
   6   2   5        0.04       17.87     13.12 o 
   7   2   5        4.87       21.39     21.68 o 
   8   2   5        6.98       36.01     16.44 o 
 -13   3   5        4.00        1.64     21.57 o 
 -12   3   5        1.89       14.67     18.01 o 
 -11   3   5        7.74       17.57     15.34 o 
 -10   3   5       71.96       55.11     20.10 o 
  -9   3   5       85.84      115.73     18.79 o 
  -8   3   5        0.02        1.70      4.74 o 
  -7   3   5      316.78      357.95     14.36 o 
  -6   3   5       26.37       14.10      4.13 o 
  -5   3   5      504.61      470.83     14.08 o 
  -4   3   5      253.05      248.72     12.34 o 
  -3   3   5       66.66      128.93      9.25 o 
  -2   3   5      354.33      271.47     21.51 o 
  -1   3   5      353.28      206.46      8.95 o 
   0   3   5      620.59      657.72     19.69 o 
   1   3   5      445.07      541.26     17.35 o 
   2   3   5       64.86       50.32      5.06 o 
   3   3   5      115.21      109.70     19.70 o 
   4   3   5        7.45        8.42      8.02 o 
   5   3   5        0.08        7.32      9.29 o 
   6   3   5       32.60       34.78     12.27 o 
   7   3   5        1.39       27.82     13.31 o 
   8   3   5        7.33       29.16     15.66 o 
 -13   4   5        2.55      -11.88     27.40 o 
 -12   4   5       16.63        6.68     22.34 o 
 -11   4   5        0.15       14.12     15.45 o 
 -10   4   5        8.26       39.69     15.54 o 
  -9   4   5        0.00       -0.80     11.49 o 
  -8   4   5       19.01       -1.41      4.70 o 
  -7   4   5      268.29      283.61     11.69 o 
  -6   4   5      770.99      840.16     23.30 o 
  -5   4   5      503.53      498.54     15.26 o 
  -4   4   5      299.01      319.99     16.21 o 
  -3   4   5      189.01      183.36     13.27 o 
  -2   4   5       32.63       58.09     21.05 o 
  -1   4   5      100.61      104.89     18.61 o 
   0   4   5     1342.98     1370.12     37.18 o 
   1   4   5        0.44        5.15      4.92 o 
   2   4   5      208.83      208.25     16.56 o 
   3   4   5       11.59        0.91      7.57 o 
   4   4   5       42.74       21.05     18.72 o 
   5   4   5        0.96        7.96      9.74 o 
   6   4   5       41.24       62.52     13.95 o 
   7   4   5        1.56       -7.85     14.02 o 
   8   4   5        0.01       -2.24     17.42 o 
 -13   5   5        0.66      -12.68     21.29 o 
 -12   5   5       10.47       -4.61     18.80 o 
 -11   5   5       71.07       37.94     20.05 o 
 -10   5   5        1.56       25.98     15.85 o 
  -9   5   5        0.57        9.06     12.65 o 
  -8   5   5        8.96       13.10      5.84 o 
  -7   5   5       30.17       46.62      9.15 o 
  -6   5   5       52.12       45.06      5.80 o 
  -5   5   5      484.35      463.43     14.72 o 
  -4   5   5      168.12      198.92      9.54 o 
  -3   5   5     1368.63     1184.19     30.00 o 
  -2   5   5      446.02      475.91     19.29 o 
  -1   5   5     1269.38      993.94     33.39 o 
   0   5   5        0.87        4.32      4.69 o 
   1   5   5      899.91      965.03     28.30 o 
   2   5   5       76.46       70.11      6.02 o 
   3   5   5      332.30      330.25     21.03 o 
   4   5   5        2.24        8.01      9.13 o 
   5   5   5       20.10       22.90     10.80 o 
   6   5   5        0.13       12.01     12.31 o 
   7   5   5       53.78       56.24     32.58 o 
   8   5   5        0.51       -8.01     18.87 o 
 -12   6   5        2.20      -21.86     18.59 o 
 -11   6   5        3.73       14.52     20.27 o 
 -10   6   5       26.30       28.03     16.55 o 
  -9   6   5        2.55       18.31     28.93 o 
  -8   6   5      146.46      176.02     11.55 o 
  -7   6   5       23.99       27.28      7.64 o 
  -6   6   5      109.01      123.89      8.37 o 
  -5   6   5        4.23       -2.77      6.30 o 
  -4   6   5      951.95     1088.40     34.39 o 
  -3   6   5       87.03       68.62      5.68 o 
  -2   6   5      171.59      233.53     10.30 o 
  -1   6   5      129.58      136.61     14.28 o 
   0   6   5      950.20      846.48     25.86 o 
   1   6   5        1.10       10.11      4.87 o 
   2   6   5       86.10      102.96      8.93 o 
   3   6   5       14.18       19.71      6.43 o 
   4   6   5      108.10       85.07     14.27 o 
   5   6   5       23.71       16.09     11.75 o 
   6   6   5        0.09       -4.56     14.98 o 
   7   6   5        3.43       14.17     18.49 o 
   8   6   5        0.54        6.13     19.88 o 
 -12   7   5        0.55      -28.20     18.80 o 
 -11   7   5        0.16       14.34     18.39 o 
 -10   7   5        1.14       21.44     16.39 o 
  -9   7   5        0.01        9.02     22.21 o 
  -8   7   5        9.42        5.03      5.90 o 
  -7   7   5       11.85        3.41      4.94 o 
  -6   7   5       33.08       76.50      7.49 o 
  -5   7   5       20.66       17.25      4.35 o 
  -4   7   5       59.68       65.49      9.31 o 
  -3   7   5      178.85      190.83      9.32 o 
  -2   7   5      408.32      480.37     20.42 o 
  -1   7   5     3147.41     3113.85     92.43 o 
   0   7   5        0.06        7.68      8.28 o 
   1   7   5       75.38       94.97      9.64 o 
   2   7   5       81.44       83.23      9.58 o 
   3   7   5        0.18        3.02      6.56 o 
   4   7   5       58.51       35.24     12.65 o 
   5   7   5       45.62       44.43     17.77 o 
   6   7   5       11.27       12.38     16.35 o 
   7   7   5       18.10       19.17     24.00 o 
 -12   8   5        0.10        2.84     21.05 o 
 -11   8   5       12.77       11.31     19.06 o 
 -10   8   5       26.81       38.66     27.48 o 
  -9   8   5       38.61       14.06     17.90 o 
  -8   8   5        3.14       -6.54      5.88 o 
  -7   8   5        2.45        9.68      5.56 o 
  -6   8   5       20.94       32.21      7.34 o 
  -5   8   5        6.22       27.49      5.98 o 
  -4   8   5       84.67      107.70     15.36 o 
  -3   8   5      239.02      216.51     11.61 o 
  -2   8   5      319.86      315.28     16.69 o 
  -1   8   5     2320.77     2608.04    107.54 o 
   0   8   5        8.15        9.67      5.02 o 
   1   8   5       13.55       20.52      6.03 o 
   2   8   5      239.79      202.03     20.43 o 
   3   8   5      203.07      188.46     15.62 o 
   4   8   5       32.75        2.51     13.29 o 
   5   8   5       24.96       55.64     19.09 o 
   6   8   5        0.39       -8.19     15.08 o 
   7   8   5        0.09        8.05     20.15 o 
 -12   9   5        4.57      -20.70     20.25 o 
 -11   9   5        5.73       23.30     21.35 o 
 -10   9   5        1.02       13.33     34.77 o 
  -9   9   5        2.63       -9.73     13.49 o 
  -8   9   5        3.10       12.41      7.25 o 
  -7   9   5      104.68      116.62     12.01 o 
  -6   9   5       82.34       69.59     13.63 o 
  -5   9   5      192.41      217.09     12.63 o 
  -4   9   5       78.75       85.47      8.23 o 
  -3   9   5      746.85      838.90     26.89 o 
  -2   9   5      173.17      210.16     14.46 o 
  -1   9   5      275.90      307.21     17.37 o 
   0   9   5      518.37      543.71     27.67 o 
   1   9   5      124.16      141.57     12.01 o 
   2   9   5        0.91       11.81      6.27 o 
   3   9   5       10.97        0.67      8.36 o 
   4   9   5        5.11       17.96     26.40 o 
   5   9   5       77.09       43.38     24.41 o 
   6   9   5       17.81       38.25     20.68 o 
   7   9   5        5.39       -5.08     20.89 o 
 -12  10   5        0.72       -7.76     21.03 o 
 -11  10   5        0.62      -20.03     17.56 o 
 -10  10   5        1.76       16.47     18.68 o 
  -9  10   5       70.19       73.74     31.95 o 
  -8  10   5        6.18       23.65     10.62 o 
  -7  10   5       92.47      107.71     14.20 o 
  -6  10   5      118.38      115.18     13.77 o 
  -5  10   5        9.02        1.44      8.57 o 
  -4  10   5        1.26        0.72      7.59 o 
  -3  10   5       50.44       32.67      8.03 o 
  -2  10   5      166.32      187.89     19.52 o 
  -1  10   5        7.35        2.41      5.41 o 
   0  10   5       56.85      105.94     11.61 o 
   1  10   5       98.06      111.03     24.78 o 
   2  10   5        0.58        4.03     14.64 o 
   3  10   5       79.34      103.45     17.99 o 
   4  10   5        7.71       32.62     33.03 o 
   5  10   5       38.95       46.78     18.47 o 
   6  10   5        0.32      -10.83     18.04 o 
   7  10   5        0.29      -25.08     19.96 o 
 -11  11   5        0.47      -25.13     43.56 o 
 -10  11   5       14.75        2.14     19.03 o 
  -9  11   5        0.67       -1.87     14.98 o 
  -8  11   5       18.84       16.78      8.11 o 
  -7  11   5        1.94        7.91      6.99 o 
  -6  11   5        1.55       -1.80      7.23 o 
  -5  11   5      219.91      186.33     12.68 o 
  -4  11   5      124.33      113.55     11.48 o 
  -3  11   5        3.50        2.44      9.04 o 
  -2  11   5      182.54      152.79     18.37 o 
  -1  11   5        4.09        9.47      7.16 o 
   0  11   5       11.57       32.95     13.39 o 
   1  11   5        1.26       -5.79      6.77 o 
   2  11   5        3.44        5.93      7.05 o 
   3  11   5        5.11        2.42     13.72 o 
   4  11   5       35.74       30.63     18.26 o 
   5  11   5        1.00      -23.10     16.77 o 
   6  11   5        3.94        6.54     19.48 o 
 -11  12   5       17.76       19.23     21.96 o 
 -10  12   5       11.56      -14.32     20.14 o 
  -9  12   5      191.61      197.83     28.56 o 
  -8  12   5       30.15       24.13      8.93 o 
  -7  12   5      116.98      141.27     12.92 o 
  -6  12   5      368.70      354.05     18.28 o 
  -5  12   5       24.81       22.97      7.05 o 
  -4  12   5       46.17       38.05      7.92 o 
  -3  12   5        8.71       25.12      7.93 o 
  -2  12   5        0.07       -0.63      6.87 o 
  -1  12   5        3.72       -5.01      9.95 o 
   0  12   5        1.67        9.66      9.25 o 
   1  12   5       25.84       29.93     22.53 o 
   2  12   5       12.46       15.47     13.00 o 
   3  12   5       35.81       15.21     13.26 o 
   4  12   5       60.81       25.04     19.79 o 
   5  12   5       24.71       14.08     19.45 o 
   6  12   5       15.17       13.02     21.54 o 
 -10  13   5       32.05       12.40     19.84 o 
  -9  13   5       30.36       25.74     18.93 o 
  -8  13   5       51.48       56.88     17.37 o 
  -7  13   5      193.13      177.55     21.68 o 
  -6  13   5       53.11       50.33      9.52 o 
  -5  13   5      124.03      146.52     12.60 o 
  -4  13   5       93.76       68.06     12.23 o 
  -3  13   5       95.11      145.86     23.79 o 
  -2  13   5       15.25       12.50     11.58 o 
  -1  13   5      101.92      102.41     19.82 o 
   0  13   5      221.38      218.23     17.30 o 
   1  13   5        2.23       -1.82      6.93 o 
   2  13   5        6.77       -4.94      7.40 o 
   3  13   5       87.16       86.17     14.30 o 
   4  13   5       11.30      -23.74     35.35 o 
   5  13   5       24.40       33.96     29.84 o 
   6  13   5        0.22       -2.33     19.52 o 
 -10  14   5        0.54       14.33     20.86 o 
  -9  14   5       14.54       20.67     34.40 o 
  -8  14   5        5.67        9.08      8.70 o 
  -7  14   5       40.10       35.34     13.64 o 
  -6  14   5        0.95        2.57      7.00 o 
  -5  14   5       56.65       49.47     13.62 o 
  -4  14   5        0.71        8.99     11.11 o 
  -3  14   5        7.59        3.54      7.82 o 
  -2  14   5      153.02       90.56     29.80 o 
  -1  14   5       32.70       22.31      9.06 o 
   0  14   5       10.46        1.40      7.97 o 
   1  14   5      154.69      149.93     15.82 o 
   2  14   5        3.84       -8.77     13.01 o 
   3  14   5        0.01        5.26     10.36 o 
   4  14   5       24.80       22.29     19.36 o 
   5  14   5        9.60       -9.23     49.53 o 
  -9  15   5        0.37        4.15     17.90 o 
  -8  15   5        2.20       -0.45      8.75 o 
  -7  15   5        0.48        1.33      7.83 o 
  -6  15   5       25.52       36.15     10.44 o 
  -5  15   5        0.68        7.61      8.33 o 
  -4  15   5       66.10       67.58     28.60 o 
  -3  15   5        4.09       -5.58      8.10 o 
  -2  15   5      151.84      152.46     18.49 o 
  -1  15   5      133.57      147.21     16.32 o 
   0  15   5        3.65        2.44     16.77 o 
   1  15   5        7.76       -3.01      8.00 o 
   2  15   5        4.45       11.05     18.67 o 
   3  15   5        0.01      -11.78     10.45 o 
   4  15   5        0.07       23.25     21.29 o 
   5  15   5        4.14       -2.78     21.55 o 
  -9  16   5        0.86        3.96     24.54 o 
  -8  16   5        1.67       16.21     10.68 o 
  -7  16   5        2.29        3.36      9.24 o 
  -6  16   5        2.29       -6.77      8.39 o 
  -5  16   5       36.42       36.11     12.28 o 
  -4  16   5      151.61      127.70     35.93 o 
  -3  16   5        9.41       -6.44      8.93 o 
  -2  16   5      220.63      291.02     24.75 o 
  -1  16   5       17.77       12.74     12.11 o 
   0  16   5       15.98       25.69     10.13 o 
   1  16   5       39.40       38.87     11.84 o 
   2  16   5       30.42       38.94     11.77 o 
   3  16   5        0.03        2.10     11.60 o 
   4  16   5        0.27      -10.13     21.55 o 
  -8  17   5        0.00        7.23     15.20 o 
  -7  17   5       15.13       24.79     13.17 o 
  -6  17   5        0.04       -4.32     13.36 o 
  -5  17   5        9.33       22.53     11.46 o 
  -4  17   5        0.17       17.44     11.19 o 
  -3  17   5       30.20       46.99     13.50 o 
  -2  17   5        2.22      -13.57      9.04 o 
  -1  17   5       11.17       16.83     10.67 o 
   0  17   5       36.34       44.49     12.52 o 
   1  17   5       22.64       -2.72      9.51 o 
   2  17   5       12.86       -3.45     10.13 o 
   3  17   5        0.85       10.55     13.99 o 
  -7  18   5        7.00        6.27     17.77 o 
  -6  18   5       23.82       30.25     13.11 o 
  -5  18   5        1.90       -3.43     12.52 o 
  -4  18   5        1.51       18.35     11.95 o 
  -3  18   5        0.26      -14.11     16.16 o 
  -2  18   5       42.77       43.20     13.23 o 
  -1  18   5       13.80       13.85     18.48 o 
   0  18   5        3.70        7.47     10.08 o 
   1  18   5        0.41       -2.09      9.85 o 
   2  18   5        6.72       -4.08     10.76 o 
  -6  19   5        4.13      -12.45     11.89 o 
  -5  19   5        4.26        4.89     11.56 o 
  -4  19   5        2.84       -3.68     21.63 o 
  -3  19   5        0.78        0.54     10.92 o 
  -2  19   5       18.42       40.14     19.27 o 
  -1  19   5        0.57        2.57     11.58 o 
   0  19   5       10.50       24.91     20.60 o 
   1  19   5        1.84       16.01     11.35 o 
  -5  20   5        0.19        3.98     12.38 o 
  -4  20   5        2.63       10.44     12.89 o 
  -3  20   5        1.97       -0.87     12.17 o 
  -2  20   5        4.08       -4.10     12.18 o 
  -1  20   5        0.17       -1.35     11.87 o 
   0  20   5        0.36       -5.73     11.24 o 
 -13   0   6        0.21      -14.59     28.27 o 
 -12   0   6       73.01       29.18     28.35 o 
 -11   0   6      145.22      122.60     33.07 o 
 -10   0   6       47.07       48.99     22.79 o 
  -9   0   6       56.45       75.39     11.57 o 
  -8   0   6      494.73      542.85     26.96 o 
  -7   0   6        9.00       -2.22      5.65 o 
  -6   0   6      259.91      226.18     14.87 o 
  -5   0   6     3244.29     2653.43     94.69 o 
  -4   0   6      725.58      917.01     31.76 o 
  -3   0   6     4137.96     3630.50    108.11 o 
  -2   0   6    13854.36    13970.96    492.81 o 
  -1   0   6     2272.90     2172.23    101.96 o 
   0   0   6       10.72        9.08      5.38 o 
   1   0   6     1656.88     1484.01     55.62 o 
   2   0   6      672.11      796.90     33.41 o 
   3   0   6     1112.44     1143.97     75.76 o 
   4   0   6      143.09      177.14     28.35 o 
   5   0   6        2.39      -16.74     13.59 o 
   6   0   6        0.04      -10.61     17.66 o 
   7   0   6        5.25        9.04     21.88 o 
 -13   1   6       20.55      -17.20     18.63 o 
 -12   1   6       17.38       27.26     18.22 o 
 -11   1   6       61.39       59.41     22.59 o 
 -10   1   6      549.68      551.94     38.29 o 
  -9   1   6        0.24        6.52      6.82 o 
  -8   1   6      172.81      172.19     10.26 o 
  -7   1   6      602.30      642.91     20.86 o 
  -6   1   6      488.55      493.80     22.56 o 
  -5   1   6       24.90       47.68      6.23 o 
  -4   1   6      329.29      313.48     10.29 o 
  -3   1   6     1602.41     1566.80     45.47 o 
  -2   1   6     1839.37     1869.90     61.57 o 
  -1   1   6       41.79       55.99      6.40 o 
   0   1   6      850.46      834.16     22.25 o 
   1   1   6      997.50     1040.75     28.98 o 
   2   1   6      261.99      234.42     10.58 o 
   3   1   6        9.34       -2.19      8.12 o 
   4   1   6        0.05        9.43     10.28 o 
   5   1   6        4.55       -2.00     11.59 o 
   6   1   6        4.68       21.90     14.94 o 
   7   1   6       11.07       17.21     17.69 o 
 -13   2   6       14.70       17.98     21.43 o 
 -12   2   6       66.46       10.50     18.42 o 
 -11   2   6       28.24       10.76     16.17 o 
 -10   2   6       22.01       12.90     13.98 o 
  -9   2   6      227.41      221.43     13.30 o 
  -8   2   6        0.33       -0.04      4.73 o 
  -7   2   6       25.77       46.86      6.24 o 
  -6   2   6     1052.03     1270.50     35.33 o 
  -5   2   6        9.57        4.83      3.48 o 
  -4   2   6      919.07      964.76     25.19 o 
  -3   2   6     1534.50     1444.31     35.26 o 
  -2   2   6      350.54      409.62     16.55 o 
  -1   2   6     1033.16      967.12     28.63 o 
   0   2   6     1471.80     1571.71     42.15 o 
   1   2   6      395.91      366.28     12.67 o 
   2   2   6      320.10      411.07     14.50 o 
   3   2   6        0.44        5.29      8.25 o 
   4   2   6      140.23      163.55     19.47 o 
   5   2   6       87.21      102.06     32.78 o 
   6   2   6       30.84       33.20     15.90 o 
   7   2   6       10.12       13.93     18.11 o 
 -13   3   6        2.43      -12.77     18.86 o 
 -12   3   6       21.61        2.79     18.07 o 
 -11   3   6      113.03      150.50     25.56 o 
 -10   3   6       53.88       60.30     17.76 o 
  -9   3   6       21.43       20.31      6.66 o 
  -8   3   6        8.34        5.14     10.05 o 
  -7   3   6     1294.05     1476.53     63.55 o 
  -6   3   6       94.14      107.14      6.50 o 
  -5   3   6        1.48        4.31      3.89 o 
  -4   3   6     1277.47     1154.43     29.30 o 
  -3   3   6       93.03      132.87      7.19 o 
  -2   3   6        0.06       15.25     10.61 o 
  -1   3   6     1641.18     1514.06     40.32 o 
   0   3   6      154.75      187.90      8.89 o 
   1   3   6     1230.07     1242.31     31.78 o 
   2   3   6       25.52       10.34      4.34 o 
   3   3   6       38.65       21.30      8.63 o 
   4   3   6       50.62       50.11     11.61 o 
   5   3   6      167.11      165.19     18.96 o 
   6   3   6        8.31       22.25     22.94 o 
   7   3   6        8.03       41.75     19.19 o 
 -13   4   6        3.30       -6.82     20.09 o 
 -12   4   6       20.29        7.79     31.37 o 
 -11   4   6       40.05        9.55     16.70 o 
 -10   4   6      339.16      431.28     48.86 o 
  -9   4   6      545.79      493.37     19.57 o 
  -8   4   6       16.08        7.19      6.41 o 
  -7   4   6      180.02      173.65     11.78 o 
  -6   4   6       22.25       23.87      8.77 o 
  -5   4   6      265.65      248.17     11.18 o 
  -4   4   6      275.96      216.13      9.26 o 
  -3   4   6      467.31      441.90     13.97 o 
  -2   4   6      339.15      391.93     16.95 o 
  -1   4   6     2677.37     2664.28     74.62 o 
   0   4   6      229.64      259.06     11.02 o 
   1   4   6      327.37      315.26     11.79 o 
   2   4   6       33.85       19.06      5.94 o 
   3   4   6      167.97      199.62     29.08 o 
   4   4   6       43.11       58.84     12.78 o 
   5   4   6        2.55      -12.00      9.81 o 
   6   4   6       15.31        4.98     15.98 o 
   7   4   6        9.49        9.75     17.37 o 
 -13   5   6        1.86       -5.77     22.09 o 
 -12   5   6       13.99       -5.73     17.99 o 
 -11   5   6       34.56       28.36     17.60 o 
 -10   5   6       12.37       39.92     17.48 o 
  -9   5   6        9.67       10.52      8.22 o 
  -8   5   6       82.97      109.79      9.51 o 
  -7   5   6      430.88      408.32     16.49 o 
  -6   5   6      355.14      371.64     13.07 o 
  -5   5   6     2681.50     2958.63     75.22 o 
  -4   5   6      350.06      369.85     12.77 o 
  -3   5   6        0.36       -2.95      2.79 o 
  -2   5   6        2.84       29.25      9.90 o 
  -1   5   6      103.80      129.53     10.00 o 
   0   5   6       12.67       12.82      4.38 o 
   1   5   6      923.80      845.09     25.97 o 
   2   5   6        7.84        8.08      4.25 o 
   3   5   6        1.13        9.56     10.24 o 
   4   5   6        0.78        4.08      9.57 o 
   5   5   6      101.63       96.91     20.78 o 
   6   5   6       45.30       44.71     19.36 o 
   7   5   6        2.58       17.72     20.15 o 
 -13   6   6        2.47        1.18     21.79 o 
 -12   6   6       15.62       14.28     29.63 o 
 -11   6   6        8.24      -13.44     15.68 o 
 -10   6   6        1.30        7.87     15.46 o 
  -9   6   6        0.00       -2.67      7.75 o 
  -8   6   6        1.15        3.12      5.29 o 
  -7   6   6      805.00      869.82     27.79 o 
  -6   6   6       77.67       46.15      5.48 o 
  -5   6   6      213.14      214.93     14.11 o 
  -4   6   6      231.58      210.72     11.68 o 
  -3   6   6     1413.33     1369.76     34.60 o 
  -2   6   6     1729.61     1727.13     61.18 o 
  -1   6   6       18.14       42.29      7.31 o 
   0   6   6       68.35      103.64     11.39 o 
   1   6   6       29.50       39.53      6.76 o 
   2   6   6        6.78       -1.20      4.88 o 
   3   6   6        9.65       29.38     13.93 o 
   4   6   6        5.16        6.84     12.93 o 
   5   6   6        1.06       -5.76     12.88 o 
   6   6   6        2.12       -9.60     24.04 o 
   7   6   6        3.79      -11.56     16.39 o 
 -13   7   6        0.56      -22.69     21.42 o 
 -12   7   6        0.34       -6.84     19.07 o 
 -11   7   6        0.52      -13.60     15.43 o 
 -10   7   6       50.89       59.00     18.65 o 
  -9   7   6       73.12       51.92     11.10 o 
  -8   7   6        1.31        3.69      5.71 o 
  -7   7   6        2.75        4.94      5.37 o 
  -6   7   6       94.55      103.80     11.38 o 
  -5   7   6     1311.58     1513.35     42.40 o 
  -4   7   6      236.55      295.65     14.40 o 
  -3   7   6      297.44      327.11     18.93 o 
  -2   7   6       73.98       49.37     12.09 o 
  -1   7   6        3.20        0.78      4.75 o 
   0   7   6      178.30      210.01     11.51 o 
   1   7   6       45.45       69.91      8.61 o 
   2   7   6      241.71      241.52     13.29 o 
   3   7   6       13.23       -7.29     12.26 o 
   4   7   6      126.10       86.72     51.06 o 
   5   7   6        7.00        6.95     15.46 o 
   6   7   6        0.10       13.77     18.45 o 
   7   7   6        5.54      -16.59     18.42 o 
 -12   8   6       13.49       18.74     21.38 o 
 -11   8   6       12.64       37.50     19.93 o 
 -10   8   6       16.68       26.43     17.37 o 
  -9   8   6       78.52       79.88     21.28 o 
  -8   8   6       78.26       56.20     10.38 o 
  -7   8   6        3.06       13.09      8.96 o 
  -6   8   6       35.25       43.03     14.39 o 
  -5   8   6       47.05       40.58      6.10 o 
  -4   8   6       18.98       18.16      5.61 o 
  -3   8   6      313.14      356.12     14.81 o 
  -2   8   6      484.42      573.62     24.49 o 
  -1   8   6       59.02       29.53      6.98 o 
   0   8   6       63.28       58.33     12.02 o 
   1   8   6      293.22      231.77     16.22 o 
   2   8   6       27.25       33.12      7.03 o 
   3   8   6        7.99       -1.73     13.46 o 
   4   8   6       21.38       11.97     15.67 o 
   5   8   6       47.91       -0.54     28.39 o 
   6   8   6        9.51        6.84     18.35 o 
 -12   9   6        1.98       12.69     20.93 o 
 -11   9   6        8.27        4.44     19.51 o 
 -10   9   6       40.95       22.64     16.88 o 
  -9   9   6      113.63       72.32     13.20 o 
  -8   9   6        6.87        6.14      6.85 o 
  -7   9   6       71.84       76.76     17.01 o 
  -6   9   6        2.57        5.97      5.12 o 
  -5   9   6      135.47      151.66     10.78 o 
  -4   9   6       48.36       46.02      6.36 o 
  -3   9   6      177.23      212.31     11.55 o 
  -2   9   6       25.29       29.43      9.67 o 
  -1   9   6      130.14      209.01     17.97 o 
   0   9   6       50.71       25.01     16.09 o 
   1   9   6       39.81       26.54      7.45 o 
   2   9   6      152.80      144.73     12.84 o 
   3   9   6       25.98        1.23     18.73 o 
   4   9   6       33.01       24.80     23.75 o 
   5   9   6        0.67       -6.81     16.21 o 
   6   9   6        7.69       12.68     20.13 o 
 -12  10   6        0.05        7.00     22.60 o 
 -11  10   6        0.61        8.99     23.83 o 
 -10  10   6       35.22       29.32     19.95 o 
  -9  10   6        1.52       12.99     10.28 o 
  -8  10   6        0.38       -3.87      6.51 o 
  -7  10   6      439.77      441.43     20.05 o 
  -6  10   6       24.64       20.06     11.14 o 
  -5  10   6       17.36       22.79      7.12 o 
  -4  10   6       59.43      107.04     12.98 o 
  -3  10   6       75.54       55.93     10.58 o 
  -2  10   6       10.30        4.55      9.77 o 
  -1  10   6        4.56       12.82     16.62 o 
   0  10   6       58.22       32.46     21.76 o 
   1  10   6      155.35      145.89     13.40 o 
   2  10   6        0.02        7.15     18.00 o 
   3  10   6       49.15       25.67     15.40 o 
   4  10   6      240.35      209.25     30.89 o 
   5  10   6       12.19       33.58     20.57 o 
   6  10   6        0.42       43.15     22.67 o 
 -12  11   6        2.85       -1.11     36.72 o 
 -11  11   6        0.10       23.34     22.21 o 
 -10  11   6       11.01       24.11     18.55 o 
  -9  11   6       43.98       60.12     13.12 o 
  -8  11   6      354.42      408.83     20.19 o 
  -7  11   6       44.98       46.41      8.73 o 
  -6  11   6        3.55       -4.72      5.61 o 
  -5  11   6        0.16        6.62      5.79 o 
  -4  11   6      208.97      190.61     26.82 o 
  -3  11   6       14.60       16.88      6.72 o 
  -2  11   6        3.75        2.21     12.22 o 
  -1  11   6        4.09       -4.33      9.64 o 
   0  11   6      131.47      103.37     19.66 o 
   1  11   6        5.59        6.64     11.00 o 
   2  11   6      141.64      121.17     13.37 o 
   3  11   6        0.21       -1.36     21.34 o 
   4  11   6       27.71       31.99     18.50 o 
   5  11   6        8.60        8.99     22.84 o 
   6  11   6        7.26      -26.02     20.52 o 
 -11  12   6        4.10        2.79     20.04 o 
 -10  12   6        8.10       -5.18     16.81 o 
  -9  12   6       26.98        9.94     11.78 o 
  -8  12   6       10.37       14.00      8.10 o 
  -7  12   6       61.64       69.25     10.34 o 
  -6  12   6       59.67       66.16     10.44 o 
  -5  12   6       96.20      115.39     13.05 o 
  -4  12   6       15.79       13.49      8.11 o 
  -3  12   6      370.35      347.08     20.86 o 
  -2  12   6      162.65      181.22     15.53 o 
  -1  12   6      170.80      116.66     26.19 o 
   0  12   6        0.66        7.20     37.01 o 
   1  12   6       96.02       97.10     14.19 o 
   2  12   6       48.45       20.10      9.14 o 
   3  12   6        0.91       11.34     15.87 o 
   4  12   6       16.03       52.82     30.79 o 
   5  12   6        0.03      -15.72     20.97 o 
 -11  13   6        1.19        3.36     34.86 o 
 -10  13   6        4.85       13.47     18.33 o 
  -9  13   6        0.95       -3.71     11.14 o 
  -8  13   6       53.62       34.92      9.57 o 
  -7  13   6      388.69      402.62     31.19 o 
  -6  13   6       18.52       23.78      9.20 o 
  -5  13   6       40.93       30.66      9.45 o 
  -4  13   6      119.21      122.26     32.00 o 
  -3  13   6      176.64      179.19     38.79 o 
  -2  13   6       22.07       32.11     21.56 o 
  -1  13   6       72.03       79.04     17.26 o 
   0  13   6       86.65       75.78     22.15 o 
   1  13   6       12.33       11.62      8.41 o 
   2  13   6       15.33       23.08     10.56 o 
   3  13   6        3.20      -10.32     15.20 o 
   4  13   6        8.36       13.93     18.20 o 
   5  13   6        2.27        6.94     20.79 o 
 -10  14   6        0.06       11.67     17.80 o 
  -9  14   6        0.87       -2.87     11.74 o 
  -8  14   6        0.02        9.22      9.07 o 
  -7  14   6        2.55        8.62      8.58 o 
  -6  14   6        3.63        6.60      8.30 o 
  -5  14   6       62.01       80.41     12.63 o 
  -4  14   6      176.49      160.07     19.06 o 
  -3  14   6       92.17       63.40     29.43 o 
  -2  14   6       22.53       39.60     10.63 o 
  -1  14   6       68.20       64.38     12.21 o 
   0  14   6       27.28       30.36      9.63 o 
   1  14   6        0.00       -0.95      7.55 o 
   2  14   6        1.60        3.96     13.57 o 
   3  14   6        3.52        5.64     18.18 o 
   4  14   6        4.57       12.21     20.27 o 
 -10  15   6        1.13       -2.54     19.32 o 
  -9  15   6        5.19       -8.13     14.91 o 
  -8  15   6        6.30        4.23      9.56 o 
  -7  15   6        0.00       -5.06      8.11 o 
  -6  15   6        0.89        1.00      8.67 o 
  -5  15   6       38.04       30.48     16.37 o 
  -4  15   6      314.15      295.50     24.48 o 
  -3  15   6       15.89       28.66     10.50 o 
  -2  15   6      352.53      358.44     23.37 o 
  -1  15   6       24.21       19.81     13.34 o 
   0  15   6       68.02       53.85     11.55 o 
   1  15   6       72.37       53.38     11.88 o 
   2  15   6        0.89       -2.61     19.65 o 
   3  15   6        0.01      -20.72     18.34 o 
   4  15   6        0.22      -25.45     18.26 o 
  -9  16   6        0.18       -0.62     17.32 o 
  -8  16   6        0.50        7.88     10.53 o 
  -7  16   6        3.59        6.51     17.16 o 
  -6  16   6       10.07       -3.01      8.27 o 
  -5  16   6        4.36       11.58     10.48 o 
  -4  16   6      102.17      127.75     21.92 o 
  -3  16   6      167.28      142.50     19.23 o 
  -2  16   6       54.98       47.54     23.00 o 
  -1  16   6      102.82       69.86     13.59 o 
   0  16   6      191.82      154.95     17.31 o 
   1  16   6       59.06       65.71     17.91 o 
   2  16   6        1.39        6.29     14.69 o 
   3  16   6        0.32      -16.53     17.18 o 
  -8  17   6        0.05        6.93     10.55 o 
  -7  17   6        0.30        9.36      9.84 o 
  -6  17   6        0.98       -0.21      9.92 o 
  -5  17   6        7.63       14.81     10.90 o 
  -4  17   6        0.10        6.50     10.39 o 
  -3  17   6        1.65       17.15     11.44 o 
  -2  17   6       43.42       24.00     11.49 o 
  -1  17   6        0.28        7.42      9.54 o 
   0  17   6       22.18       19.40     11.02 o 
   1  17   6        5.43       18.45     10.77 o 
   2  17   6        0.78      -11.01     15.67 o 
   3  17   6        1.44        1.00     20.59 o 
  -8  18   6        0.33       14.37     15.97 o 
  -7  18   6        1.88       10.89     10.32 o 
  -6  18   6        0.87        0.99     11.35 o 
  -5  18   6        3.47        3.99     10.50 o 
  -4  18   6        4.62       16.62     11.30 o 
  -3  18   6       11.31       17.42     11.81 o 
  -2  18   6        2.49       10.45     10.90 o 
  -1  18   6        0.00        9.69     10.13 o 
   0  18   6        9.05       13.94     11.71 o 
   1  18   6        4.08        2.59     11.14 o 
   2  18   6       10.70        1.76     15.50 o 
  -6  19   6        8.75       21.57     12.98 o 
  -5  19   6       19.31       14.77     12.90 o 
  -4  19   6        7.50        5.92     12.18 o 
  -3  19   6        0.16        2.85     11.94 o 
  -2  19   6        0.44       10.47     12.97 o 
  -1  19   6        0.03        6.24     12.32 o 
   0  19   6        2.56        8.85     11.20 o 
   1  19   6        9.35       33.57     22.64 o 
  -5  20   6        8.93       -0.74     12.05 o 
  -4  20   6        0.03       -3.87     12.85 o 
  -3  20   6        4.92        1.56     11.79 o 
  -2  20   6        0.03        3.27     13.09 o 
  -1  20   6        0.26       -3.29     12.36 o 
 -14   1   7        4.92        1.59     24.26 o 
 -13   1   7        0.18       -8.67     37.84 o 
 -12   1   7        1.53       12.44     19.19 o 
 -11   1   7       28.55       39.35     17.71 o 
 -10   1   7       42.02       28.02     14.18 o 
  -9   1   7        1.11        0.03      8.00 o 
  -8   1   7      392.36      404.21     16.30 o 
  -7   1   7     1868.85     1765.43     47.78 o 
  -6   1   7      789.85      631.69     25.20 o 
  -5   1   7     5034.78     4287.99    105.58 o 
  -4   1   7      104.98      117.45     12.85 o 
  -3   1   7     1491.37     1474.74     41.00 o 
  -2   1   7     1103.54     1037.52     59.71 o 
  -1   1   7        0.72        4.26      3.76 o 
   0   1   7      551.66      654.51     19.14 o 
   1   1   7      939.50      909.87     26.72 o 
   2   1   7       22.05       88.53     12.92 o 
   3   1   7      186.15      152.08     18.38 o 
   4   1   7        0.64        5.25     13.72 o 
   5   1   7        2.01        3.07     12.95 o 
   6   1   7        0.09       -2.84     15.59 o 
   7   1   7        0.59       -8.45     24.95 o 
 -14   2   7       10.64      -18.63     23.59 o 
 -13   2   7        1.05        6.90     20.30 o 
 -12   2   7       23.75       15.15     38.50 o 
 -11   2   7      114.01      144.65     39.79 o 
 -10   2   7       21.33       18.19     18.57 o 
  -9   2   7      125.38      132.49     10.26 o 
  -8   2   7      195.17      209.83     11.89 o 
  -7   2   7     1771.51     1636.52     44.83 o 
  -6   2   7      475.24      486.94     17.22 o 
  -5   2   7      137.08      183.67     14.60 o 
  -4   2   7      248.60      311.54     14.18 o 
  -3   2   7     2838.68     2804.80     81.90 o 
  -2   2   7      581.31      578.85     21.86 o 
  -1   2   7      393.35      354.57     13.45 o 
   0   2   7      433.40      406.17     16.89 o 
   1   2   7       74.23       67.26      6.33 o 
   2   2   7      123.76      110.73     17.58 o 
   3   2   7       31.53       54.53     11.22 o 
   4   2   7        1.02        7.88     15.16 o 
   5   2   7        1.36        3.13      9.98 o 
   6   2   7        3.43      -15.72     21.22 o 
   7   2   7        2.67       18.12     19.03 o 
 -13   3   7        0.07      -18.21     18.33 o 
 -12   3   7       18.82       40.01     19.35 o 
 -11   3   7      199.62      137.80     24.34 o 
 -10   3   7      149.07      186.61     24.57 o 
  -9   3   7       91.00       81.54      8.79 o 
  -8   3   7      169.90      192.84     11.59 o 
  -7   3   7      292.37      258.43     12.60 o 
  -6   3   7      354.30      284.23     12.79 o 
  -5   3   7      316.04      359.20     14.32 o 
  -4   3   7       10.67       14.93      3.64 o 
  -3   3   7        0.00        2.98      8.44 o 
  -2   3   7      326.37      319.28     16.05 o 
  -1   3   7      102.39       97.90     10.62 o 
   0   3   7      451.72      373.80     14.32 o 
   1   3   7       86.64       93.66      7.13 o 
   2   3   7        6.64       -0.83      6.93 o 
   3   3   7       88.90       60.31     12.10 o 
   4   3   7        0.44        3.74     10.82 o 
   5   3   7        0.01       16.13     15.46 o 
   6   3   7        4.11       15.97     17.53 o 
   7   3   7       12.61       25.86     20.54 o 
 -13   4   7        0.91        2.30     19.23 o 
 -12   4   7       16.02       21.50     19.00 o 
 -11   4   7        3.33        4.93     16.07 o 
 -10   4   7      381.77      494.53     37.13 o 
  -9   4   7        8.35        2.74      7.75 o 
  -8   4   7      273.07      265.63     21.15 o 
  -7   4   7      111.77      122.39     14.20 o 
  -6   4   7     1511.77     1740.20     46.98 o 
  -5   4   7      496.07      440.02     15.87 o 
  -4   4   7     1011.93      948.67     26.85 o 
  -3   4   7      234.90      204.30     21.97 o 
  -2   4   7      216.45      238.65     15.51 o 
  -1   4   7       10.58       20.97      5.25 o 
   0   4   7       25.69       51.17     10.58 o 
   1   4   7      674.77      660.37     19.93 o 
   2   4   7      127.16      106.73     12.80 o 
   3   4   7        6.46       17.72      9.74 o 
   4   4   7        0.82       -2.04     13.27 o 
   5   4   7       45.35       28.28     16.82 o 
   6   4   7       17.65        1.66     17.08 o 
 -13   5   7       41.98        9.48     37.43 o 
 -12   5   7        6.06       19.57     19.67 o 
 -11   5   7       32.56       37.31     16.51 o 
 -10   5   7        0.10        0.37     20.76 o 
  -9   5   7       95.28      179.11     12.26 o 
  -8   5   7       19.24       15.65      6.10 o 
  -7   5   7        0.02        2.43      4.46 o 
  -6   5   7        0.87       13.95      9.35 o 
  -5   5   7        1.52       17.96      4.78 o 
  -4   5   7      322.52      361.05     14.66 o 
  -3   5   7     1003.78     1004.01     59.87 o 
  -2   5   7        2.71        7.03      6.82 o 
  -1   5   7      212.90      250.83     20.64 o 
   0   5   7      116.78      132.75      8.79 o 
   1   5   7       47.73       36.00      6.54 o 
   2   5   7        3.87        5.61     11.02 o 
   3   5   7       50.72       30.17     15.21 o 
   4   5   7        0.16        1.88     21.39 o 
   5   5   7       13.69       -0.26     15.75 o 
   6   5   7        3.61        8.07     16.99 o 
 -13   6   7        8.82       22.87     22.99 o 
 -12   6   7       12.00       25.67     19.50 o 
 -11   6   7       88.62      125.00     24.31 o 
 -10   6   7        6.62      -10.25     13.59 o 
  -9   6   7       30.74       30.01      7.21 o 
  -8   6   7       95.74      120.05     12.46 o 
  -7   6   7      207.21      250.10     14.33 o 
  -6   6   7       24.61       39.89      9.98 o 
  -5   6   7      119.23      134.54      8.92 o 
  -4   6   7        2.84        5.16      5.59 o 
  -3   6   7       64.53       70.78      9.28 o 
  -2   6   7       23.01       33.65     16.76 o 
  -1   6   7       18.50       22.35      9.41 o 
   0   6   7      375.91      400.83     18.85 o 
   1   6   7        4.41       16.33      6.57 o 
   2   6   7       93.65      127.55     20.70 o 
   3   6   7        1.53        1.00     16.87 o 
   4   6   7        4.81       22.72     15.04 o 
   5   6   7       36.91       21.90     17.96 o 
   6   6   7        0.03       -3.49     17.27 o 
 -13   7   7        2.10      -20.40     20.32 o 
 -12   7   7       55.20       43.28     37.55 o 
 -11   7   7        1.45       16.14     16.67 o 
 -10   7   7        7.58      -26.01     17.82 o 
  -9   7   7       28.07       26.88     14.69 o 
  -8   7   7       20.83       43.27      7.75 o 
  -7   7   7      134.49      142.09     10.83 o 
  -6   7   7      200.27      247.55     12.91 o 
  -5   7   7       16.18       13.70      4.72 o 
  -4   7   7      230.75      252.05     10.91 o 
  -3   7   7      292.94      353.28     18.25 o 
  -2   7   7        7.07        4.64      9.42 o 
  -1   7   7      430.21      389.63     19.06 o 
   0   7   7      122.89      124.14     11.83 o 
   1   7   7      134.93      136.55     24.55 o 
   2   7   7      103.58      107.78     13.00 o 
   3   7   7       13.23       10.28     14.01 o 
   4   7   7       36.44       43.14     18.42 o 
   5   7   7       31.12       57.74     21.55 o 
   6   7   7       19.12       26.88     22.55 o 
 -13   8   7        0.04      -22.77     20.99 o 
 -12   8   7        6.78       -3.15     20.10 o 
 -11   8   7        0.73        3.40     17.53 o 
 -10   8   7        3.45      -18.25     17.99 o 
  -9   8   7       35.18       25.94      8.02 o 
  -8   8   7       60.63       59.55     13.17 o 
  -7   8   7        4.82        5.34      5.21 o 
  -6   8   7        4.85        8.87      5.19 o 
  -5   8   7      286.57      272.49     13.21 o 
  -4   8   7        0.00       -0.61      3.98 o 
  -3   8   7      807.66      837.16     32.19 o 
  -2   8   7      110.75       92.45     10.88 o 
  -1   8   7      837.91      873.82     33.37 o 
   0   8   7        5.80       24.45     15.44 o 
   1   8   7      395.98      437.98     26.63 o 
   2   8   7       57.41       61.46     15.19 o 
   3   8   7       45.05       47.85     18.73 o 
   4   8   7        9.74        8.72     16.02 o 
   5   8   7        2.71        3.73     18.23 o 
   6   8   7        0.03       15.51     27.44 o 
 -12   9   7        2.48      -29.42     20.14 o 
 -11   9   7        4.01       -2.20     16.99 o 
 -10   9   7       31.52       62.94     25.78 o 
  -9   9   7      148.09      165.86     13.47 o 
  -8   9   7        2.62        4.28      6.67 o 
  -7   9   7        7.92        5.68      5.93 o 
  -6   9   7      206.76      221.36     15.21 o 
  -5   9   7      478.16      567.61     22.18 o 
  -4   9   7       76.01       61.24      9.27 o 
  -3   9   7       27.61       19.29      7.18 o 
  -2   9   7      124.37      114.58     16.38 o 
  -1   9   7        4.07        1.27      5.85 o 
   0   9   7        8.96        5.84      7.22 o 
   1   9   7       81.76       68.78     26.17 o 
   2   9   7      157.93      164.01     16.44 o 
   3   9   7      138.81      100.16     23.56 o 
   4   9   7        0.76        2.01     16.71 o 
   5   9   7        4.01       11.84     18.70 o 
   6   9   7        2.16      -20.55     18.04 o 
 -12  10   7        5.77       -0.11     22.64 o 
 -11  10   7        0.16       -6.33     18.23 o 
 -10  10   7        0.01       14.63     27.85 o 
  -9  10   7        3.48        2.22      7.29 o 
  -8  10   7       67.24       75.86     10.67 o 
  -7  10   7      194.53      225.49     28.59 o 
  -6  10   7        2.61        0.89      5.52 o 
  -5  10   7       97.55      111.86     21.89 o 
  -4  10   7        6.87        6.17      6.20 o 
  -3  10   7       66.30       76.15     10.98 o 
  -2  10   7      196.32      172.41     28.86 o 
  -1  10   7       23.42       19.90     16.73 o 
   0  10   7      120.01      118.81     12.68 o 
   1  10   7       10.32       18.17      8.48 o 
   2  10   7        0.50       -9.13     11.67 o 
   3  10   7       26.17       12.76     16.16 o 
   4  10   7       13.53        3.79     16.25 o 
   5  10   7        8.70       36.36     21.79 o 
 -12  11   7        2.33       25.53     29.96 o 
 -11  11   7        7.32       22.25     20.60 o 
 -10  11   7       18.12       45.06     27.15 o 
  -9  11   7       24.03       20.91     10.95 o 
  -8  11   7      774.98      714.58     30.14 o 
  -7  11   7       17.18        9.35      7.08 o 
  -6  11   7      275.77      309.58     19.59 o 
  -5  11   7       85.26       75.29     12.62 o 
  -4  11   7      115.03      162.51     16.62 o 
  -3  11   7       86.65       87.51     13.08 o 
  -2  11   7      416.69      460.63     23.91 o 
  -1  11   7       55.49       52.25     10.09 o 
   0  11   7       85.44       71.10     11.24 o 
   1  11   7        0.06       -1.76      7.09 o 
   2  11   7       87.11      117.66     18.28 o 
   3  11   7       32.80       31.99     18.79 o 
   4  11   7       14.06       -2.65     43.56 o 
   5  11   7        5.46       19.02     21.33 o 
 -11  12   7        4.05       -3.52     17.59 o 
 -10  12   7       69.13       60.81     14.65 o 
  -9  12   7       42.21       43.78     10.03 o 
  -8  12   7       88.81      118.70     12.62 o 
  -7  12   7      267.06      275.63     32.25 o 
  -6  12   7       25.66        5.46      7.30 o 
  -5  12   7      202.96      145.39     14.45 o 
  -4  12   7        3.93       14.09      8.18 o 
  -3  12   7       15.74       29.00      9.00 o 
  -2  12   7        3.35        4.86     15.17 o 
  -1  12   7        9.83       10.65      7.99 o 
   0  12   7       55.01       52.97     10.82 o 
   1  12   7        2.51        3.83      7.69 o 
   2  12   7       73.91       68.57     16.07 o 
   3  12   7       18.70       -1.95     26.28 o 
   4  12   7        2.64      -12.74     18.46 o 
   5  12   7       11.25      -17.48     23.62 o 
 -11  13   7       14.37       13.06     20.79 o 
 -10  13   7        3.44       15.17     18.07 o 
  -9  13   7      129.87      125.66     20.32 o 
  -8  13   7        1.12        7.13     14.73 o 
  -7  13   7       24.32       14.08      8.74 o 
  -6  13   7      120.21      126.17     18.41 o 
  -5  13   7      435.45      437.12     27.94 o 
  -4  13   7        1.90        9.38      7.82 o 
  -3  13   7        1.93       -3.87      8.59 o 
  -2  13   7        6.60        7.33      7.66 o 
  -1  13   7       20.91       39.87     16.12 o 
   0  13   7      155.50      130.73     15.05 o 
   1  13   7        1.06       21.14      9.37 o 
   2  13   7        2.09      -19.37     31.25 o 
   3  13   7        0.24      -11.62     18.15 o 
   4  13   7       22.55       32.63     27.02 o 
 -11  14   7        3.88       24.04     33.32 o 
 -10  14   7        2.70       -0.29     14.99 o 
  -9  14   7        0.93       -5.68     16.23 o 
  -8  14   7        0.61        8.50      9.07 o 
  -7  14   7        8.94        6.02      8.59 o 
  -6  14   7       29.23       23.97      9.58 o 
  -5  14   7       69.17       84.11     14.63 o 
  -4  14   7        0.09        1.82     13.68 o 
  -3  14   7       15.62       21.87     12.33 o 
  -2  14   7       41.09       61.28     11.47 o 
  -1  14   7       44.99       58.15     11.70 o 
   0  14   7       49.81       76.32     13.09 o 
   1  14   7       21.42       34.59     11.76 o 
   2  14   7        0.01      -10.65     11.67 o 
   3  14   7       12.15       12.58     18.59 o 
   4  14   7        0.10        8.19     21.65 o 
 -10  15   7        0.46       23.21     31.66 o 
  -9  15   7        4.99       -9.18     10.14 o 
  -8  15   7       10.46       14.16     10.58 o 
  -7  15   7        1.26       -6.35      7.78 o 
  -6  15   7       28.56       14.98      9.79 o 
  -5  15   7      113.10      130.17     18.24 o 
  -4  15   7       48.03       38.46     31.83 o 
  -3  15   7        1.01      -10.77      8.71 o 
  -2  15   7       14.31       15.38      9.69 o 
  -1  15   7       11.09       30.05     10.54 o 
   0  15   7       42.60       35.20     10.89 o 
   1  15   7       10.69        6.76      9.77 o 
   2  15   7        0.26      -21.13     29.84 o 
   3  15   7        0.03       -9.30     18.80 o 
  -9  16   7        8.71        2.23     10.68 o 
  -8  16   7       10.10        7.91     12.69 o 
  -7  16   7        1.80      -11.83      8.82 o 
  -6  16   7        4.09       -1.61      9.50 o 
  -5  16   7       69.63       63.37     13.84 o 
  -4  16   7        9.57        1.57     14.92 o 
  -3  16   7        1.18       13.43     12.68 o 
  -2  16   7       16.83       20.70      9.81 o 
  -1  16   7      189.26      209.79     19.78 o 
   0  16   7       14.75       15.60     10.31 o 
   1  16   7       17.44       10.32     10.54 o 
   2  16   7        6.09      -12.46     15.29 o 
  -9  17   7        0.61       17.69     12.17 o 
  -8  17   7        2.26       23.13     11.28 o 
  -7  17   7        0.03        5.30     10.29 o 
  -6  17   7        5.01       12.25     10.82 o 
  -5  17   7       26.85        6.00      9.98 o 
  -4  17   7       43.79       60.37     14.04 o 
  -3  17   7       61.99       90.27     16.62 o 
  -2  17   7        0.32       20.03     10.27 o 
  -1  17   7        7.36       17.06     10.32 o 
   0  17   7        6.36       -1.32      9.88 o 
   1  17   7        3.01        0.47     10.58 o 
   2  17   7        0.15       12.42     18.69 o 
  -8  18   7        6.81       24.08     12.84 o 
  -7  18   7        5.67        6.02     12.65 o 
  -6  18   7        0.00        2.93     11.33 o 
  -5  18   7        2.05       -9.87     10.69 o 
  -4  18   7       18.97       11.55     10.87 o 
  -3  18   7       19.56       13.76     12.52 o 
  -2  18   7        6.79       24.21     12.77 o 
  -1  18   7       12.64       17.67     11.39 o 
   0  18   7        0.01       15.98     19.18 o 
   1  18   7        2.47       -1.37     11.82 o 
  -6  19   7       16.17        2.75     16.70 o 
  -5  19   7        0.00        4.11     12.52 o 
  -4  19   7       14.36        8.23     18.40 o 
  -3  19   7        0.06       -8.08     11.15 o 
  -2  19   7        0.21       -8.46     11.23 o 
  -1  19   7        1.44       23.31     12.29 o 
   0  19   7       11.41       16.45     19.88 o 
  -4  20   7        2.90       10.27     13.76 o 
  -3  20   7        0.00       13.93     14.42 o 
 -14   0   8        2.58      -13.84     31.50 o 
 -13   0   8        2.76       -4.56     27.19 o 
 -12   0   8        1.01       39.79     29.01 o 
 -11   0   8      261.38      270.47     42.36 o 
 -10   0   8      136.90      103.09     24.54 o 
  -9   0   8      317.29      247.53     19.40 o 
  -8   0   8       22.72       12.71      7.64 o 
  -7   0   8      486.58      447.19     24.53 o 
  -6   0   8     3158.29     3148.35    112.86 o 
  -5   0   8     2648.53     2577.91     82.06 o 
  -4   0   8     1321.71     1784.90     57.35 o 
  -3   0   8      448.03      471.59     24.56 o 
  -2   0   8       89.88      101.29     21.30 o 
  -1   0   8     1050.68     1052.65     37.18 o 
   0   0   8       34.28       43.02      8.96 o 
   1   0   8      188.60      131.36     15.04 o 
   2   0   8      611.94      566.31     46.83 o 
   3   0   8       82.48       50.23     18.32 o 
   4   0   8        0.56      -22.05     15.75 o 
   5   0   8        3.44       13.35     20.81 o 
 -14   1   8        0.64      -30.99     20.66 o 
 -13   1   8       12.35      -21.56     17.40 o 
 -12   1   8       46.59       36.16     22.50 o 
 -11   1   8        1.34      -16.27     14.03 o 
 -10   1   8       81.90       79.32      9.71 o 
  -9   1   8      201.51      223.26     13.00 o 
  -8   1   8      528.13      495.82     19.60 o 
  -7   1   8        3.96       16.69      5.70 o 
  -6   1   8     2178.14     2385.43     62.09 o 
  -5   1   8      844.48      841.36     22.06 o 
  -4   1   8      163.47      181.13      8.62 o 
  -3   1   8      181.74      204.27     10.98 o 
  -2   1   8     1819.46     1920.89     58.43 o 
  -1   1   8      212.33      206.25     10.84 o 
   0   1   8      171.76      176.67      9.85 o 
   1   1   8      599.61      679.03     22.06 o 
   2   1   8       12.60       15.19      9.37 o 
   3   1   8       15.42       10.29     11.51 o 
   4   1   8       80.97       73.10     16.42 o 
   5   1   8        7.34       22.52     16.44 o 
   6   1   8        0.27        8.08     21.43 o 
 -14   2   8        0.29      -28.70     20.79 o 
 -13   2   8        0.97      -20.69     17.06 o 
 -12   2   8        4.11        5.25     17.60 o 
 -11   2   8      312.60      328.01     32.16 o 
 -10   2   8      627.18      708.20     25.59 o 
  -9   2   8       13.28       17.69      6.45 o 
  -8   2   8       20.34       13.06      5.76 o 
  -7   2   8       23.27       26.07      5.86 o 
  -6   2   8      169.50      201.19     11.27 o 
  -5   2   8      278.42      275.61     10.79 o 
  -4   2   8      473.52      486.20     14.67 o 
  -3   2   8      260.30      292.99     15.30 o 
  -2   2   8      134.60      165.10     16.92 o 
  -1   2   8     1025.26     1225.05     34.92 o 
   0   2   8       11.14       48.73     10.19 o 
   1   2   8        3.07       -1.73      5.43 o 
   2   2   8      369.43      409.46     24.26 o 
   3   2   8      107.58       98.11     14.52 o 
   4   2   8        5.32        6.25     14.34 o 
   5   2   8        2.40        8.70     16.11 o 
   6   2   8        1.94        3.87     17.96 o 
 -14   3   8        0.20      -30.32     20.22 o 
 -13   3   8        0.11      -35.62     23.75 o 
 -12   3   8       14.58       40.39     34.32 o 
 -11   3   8      131.98      161.14     29.01 o 
 -10   3   8       56.90       96.98     10.44 o 
  -9   3   8      440.12      409.89     18.71 o 
  -8   3   8      266.93      274.14     13.99 o 
  -7   3   8     1369.55     1274.99     36.91 o 
  -6   3   8     1099.42     1128.72     32.85 o 
  -5   3   8      130.37      124.51     10.75 o 
  -4   3   8     1404.11     1400.17     33.25 o 
  -3   3   8      536.14      540.97     23.65 o 
  -2   3   8        6.96        8.51      3.89 o 
  -1   3   8     2317.17     2445.55     63.98 o 
   0   3   8        0.88        4.41      4.76 o 
   1   3   8        6.33       -0.27      4.65 o 
   2   3   8       23.94       11.29      9.75 o 
   3   3   8       40.29       42.17     16.48 o 
   4   3   8        1.36       -2.64     12.30 o 
   5   3   8       22.13       36.00     17.96 o 
   6   3   8       13.63       18.66     20.07 o 
 -14   4   8        0.25      -21.99     21.75 o 
 -13   4   8        0.09      -17.58     18.68 o 
 -12   4   8       23.39       37.09     24.45 o 
 -11   4   8       13.67       43.13     17.92 o 
 -10   4   8       15.12       24.72      8.75 o 
  -9   4   8       22.41       15.22      6.49 o 
  -8   4   8      426.94      408.17     17.26 o 
  -7   4   8        0.12        6.32      4.96 o 
  -6   4   8      589.43      635.71     21.46 o 
  -5   4   8       33.25       36.08      5.63 o 
  -4   4   8      486.21      451.00     15.36 o 
  -3   4   8       53.71       60.41     11.02 o 
  -2   4   8      351.75      335.62     16.84 o 
  -1   4   8      410.00      389.22     28.46 o 
   0   4   8      348.97      356.59     17.83 o 
   1   4   8       31.76       32.10      6.97 o 
   2   4   8        8.51        4.12     11.67 o 
   3   4   8       70.31       70.92     19.29 o 
   4   4   8        6.15        7.21     15.68 o 
   5   4   8        0.16       22.00     17.85 o 
   6   4   8       16.94       14.84     19.23 o 
 -14   5   8        5.07      -16.87     25.32 o 
 -13   5   8        0.05       10.63     20.39 o 
 -12   5   8       11.59      -23.82     20.52 o 
 -11   5   8       13.75       11.61     16.54 o 
 -10   5   8       22.03       26.07      8.08 o 
  -9   5   8       15.10       13.52      7.74 o 
  -8   5   8       21.25       40.57      8.81 o 
  -7   5   8      358.42      351.56     15.47 o 
  -6   5   8        7.41       -3.35      4.25 o 
  -5   5   8      134.80       94.63     15.18 o 
  -4   5   8      318.72      386.19     25.40 o 
  -3   5   8      519.81      541.58     23.15 o 
  -2   5   8       33.40       63.73     15.31 o 
  -1   5   8       51.28       65.07      8.89 o 
   0   5   8       17.64       10.61      8.81 o 
   1   5   8       26.26       16.46      6.50 o 
   2   5   8      324.05      402.59     38.17 o 
   3   5   8       12.78       11.59     14.96 o 
   4   5   8       16.81        6.90     15.26 o 
   5   5   8        1.67       -1.73     18.58 o 
   6   5   8        0.28       -0.61     19.29 o 
 -13   6   8        8.55       22.93     22.24 o 
 -12   6   8       15.96       16.17     19.38 o 
 -11   6   8        8.01      -17.48     16.70 o 
 -10   6   8        7.51       -0.51      6.73 o 
  -9   6   8        2.43       -8.59      5.73 o 
  -8   6   8       92.80       95.06      9.72 o 
  -7   6   8        0.72        6.96      5.06 o 
  -6   6   8      533.53      593.96     22.71 o 
  -5   6   8        3.61        6.33      5.97 o 
  -4   6   8        4.31       -5.68      5.48 o 
  -3   6   8        8.21       -2.07      5.63 o 
  -2   6   8     1496.19     1593.62     52.62 o 
  -1   6   8       57.22       61.16     11.31 o 
   0   6   8      459.19      371.77     18.98 o 
   1   6   8       75.87       55.90     14.03 o 
   2   6   8        2.16       12.18     13.13 o 
   3   6   8       11.99       48.52     27.81 o 
   4   6   8        0.72        9.73     16.57 o 
   5   6   8        5.13        3.11     16.80 o 
   6   6   8        4.88      -12.52     19.64 o 
 -13   7   8       41.22       61.51     25.75 o 
 -12   7   8        0.00       -8.38     17.38 o 
 -11   7   8       16.54      -18.85     31.66 o 
 -10   7   8       47.03       51.87     10.60 o 
  -9   7   8       62.75       57.61      8.79 o 
  -8   7   8      140.91      161.59     14.91 o 
  -7   7   8       13.77       55.59     10.31 o 
  -6   7   8       79.36       87.09      8.29 o 
  -5   7   8        6.02       -5.84      4.44 o 
  -4   7   8      155.69      187.37     23.26 o 
  -3   7   8       94.57       80.28     10.62 o 
  -2   7   8       21.98       55.89     11.27 o 
  -1   7   8     1067.79     1093.39     39.33 o 
   0   7   8        1.58       12.78      8.67 o 
   1   7   8       62.35       43.94     15.51 o 
   2   7   8        6.66      -13.08     12.44 o 
   3   7   8        4.11        7.22     14.95 o 
   4   7   8        3.64        0.37     17.30 o 
   5   7   8        6.47        2.88     18.53 o 
 -13   8   8        6.09      -30.24     21.24 o 
 -12   8   8       44.15       57.84     23.73 o 
 -11   8   8       59.88       45.08     19.57 o 
 -10   8   8       10.46       27.57      8.22 o 
  -9   8   8       57.17       94.55     23.39 o 
  -8   8   8        7.78       23.89      7.71 o 
  -7   8   8       27.81       12.80      6.76 o 
  -6   8   8       12.70        0.40      6.92 o 
  -5   8   8       57.16       57.69      8.40 o 
  -4   8   8       19.98       11.52      8.28 o 
  -3   8   8      459.60      491.27     27.10 o 
  -2   8   8       65.53       59.38      9.77 o 
  -1   8   8      176.41      185.52     14.68 o 
   0   8   8        5.10       10.61      6.97 o 
   1   8   8      177.47      129.31     12.88 o 
   2   8   8        4.33       17.46     14.27 o 
   3   8   8        3.65        9.10     15.50 o 
   4   8   8       52.53       40.32     21.21 o 
   5   8   8       22.28       37.80     22.62 o 
 -13   9   8        3.61      -10.95     22.25 o 
 -12   9   8        0.26        3.68     19.64 o 
 -11   9   8        0.01        2.66     17.23 o 
 -10   9   8        2.79       13.29     14.35 o 
  -9   9   8        6.75       11.56      8.93 o 
  -8   9   8       57.03       45.12      8.70 o 
  -7   9   8       75.42       72.04     15.95 o 
  -6   9   8      145.21      152.48     22.56 o 
  -5   9   8       30.36        5.07      6.41 o 
  -4   9   8       15.62        8.93      6.75 o 
  -3   9   8       12.58        1.91      8.22 o 
  -2   9   8       24.12       37.68     19.12 o 
  -1   9   8        7.95        3.02     11.03 o 
   0   9   8      200.57      160.75     26.44 o 
   1   9   8        0.18        4.21     10.64 o 
   2   9   8       23.31       18.45     26.48 o 
   3   9   8        0.01       14.92     15.81 o 
   4   9   8        0.04      -25.93     30.59 o 
   5   9   8        4.70       -3.24     27.64 o 
 -12  10   8       12.33       17.69     21.05 o 
 -11  10   8        1.64       -4.42     19.01 o 
 -10  10   8        7.20        5.62     10.78 o 
  -9  10   8      220.77      187.34     16.99 o 
  -8  10   8      285.96      294.81     16.71 o 
  -7  10   8       51.16       18.67      9.35 o 
  -6  10   8       91.43       87.67     11.30 o 
  -5  10   8      230.77      213.15     20.21 o 
  -4  10   8       18.94        9.51      6.97 o 
  -3  10   8      250.84      241.82     33.40 o 
  -2  10   8        0.64        1.71     10.11 o 
  -1  10   8       10.56       12.25      7.80 o 
   0  10   8        8.25       17.03      8.35 o 
   1  10   8       11.10       16.73     11.57 o 
   2  10   8       36.22       55.36     20.16 o 
   3  10   8       31.08       29.35     18.93 o 
   4  10   8        7.23       11.85     18.16 o 
   5  10   8        0.24       34.76     21.88 o 
 -12  11   8        1.25      -10.59     20.06 o 
 -11  11   8        4.85        2.30     18.30 o 
 -10  11   8        7.10       16.14     15.87 o 
  -9  11   8       97.27      124.86     12.91 o 
  -8  11   8       68.36       60.77     11.41 o 
  -7  11   8      125.20       93.21     20.89 o 
  -6  11   8      264.97      245.49     22.96 o 
  -5  11   8        0.02        0.54      6.92 o 
  -4  11   8      253.67      195.35     32.22 o 
  -3  11   8        0.99       22.03     17.36 o 
  -2  11   8       59.03       54.06     10.35 o 
  -1  11   8      157.36      133.98     14.63 o 
   0  11   8        0.65       14.19     18.72 o 
   1  11   8       42.99       30.57     13.99 o 
   2  11   8       16.13       13.57     16.62 o 
   3  11   8        7.76        7.52     41.57 o 
   4  11   8        0.52      -24.44     22.13 o 
 -12  12   8        0.08       12.84     22.15 o 
 -11  12   8        2.67      -12.75     18.41 o 
 -10  12   8       21.67       44.22     17.28 o 
  -9  12   8        2.31        3.58     10.30 o 
  -8  12   8      255.19      271.04     19.88 o 
  -7  12   8      283.03      355.07     22.11 o 
  -6  12   8       14.32       29.97      9.41 o 
  -5  12   8      163.49      146.41     16.95 o 
  -4  12   8       30.67       31.90     20.13 o 
  -3  12   8      371.50      386.35     36.50 o 
  -2  12   8        1.62       -0.85     12.74 o 
  -1  12   8       97.67      110.30     13.76 o 
   0  12   8      139.44       93.20     16.65 o 
   1  12   8        7.64       17.12     12.18 o 
   2  12   8       12.17        0.62     17.95 o 
   3  12   8        0.10      -12.56     38.92 o 
   4  12   8        3.82       -8.60     19.87 o 
 -11  13   8        4.02      -11.11     28.76 o 
 -10  13   8       84.24      115.03     40.08 o 
  -9  13   8        0.89       16.74      9.69 o 
  -8  13   8       18.55       10.96      9.78 o 
  -7  13   8      146.64      186.67     23.64 o 
  -6  13   8      241.00      232.36     18.62 o 
  -5  13   8        8.65        8.84      8.54 o 
  -4  13   8        0.30       -9.15      7.30 o 
  -3  13   8      148.60       93.19     13.64 o 
  -2  13   8       81.95       71.60     12.78 o 
  -1  13   8        3.55        0.33      8.25 o 
   0  13   8        9.27      -13.20     10.16 o 
   1  13   8       44.05       28.37     14.78 o 
   2  13   8        1.24       -3.83     26.07 o 
   3  13   8        6.84       30.77     22.09 o 
 -11  14   8        0.26       39.79     34.57 o 
 -10  14   8       21.97       13.29     16.14 o 
  -9  14   8       30.99       38.62     13.48 o 
  -8  14   8        3.55       16.79      8.90 o 
  -7  14   8       22.48       21.36     10.21 o 
  -6  14   8      268.42      268.64     23.66 o 
  -5  14   8       70.36       77.83     23.21 o 
  -4  14   8        4.80       12.58      8.88 o 
  -3  14   8      160.00      204.04     24.53 o 
  -2  14   8       78.99       77.43     12.99 o 
  -1  14   8      111.70       98.75     21.89 o 
   0  14   8        7.44       15.43     11.39 o 
   1  14   8       25.47       36.49     35.19 o 
   2  14   8        0.10      -28.97     20.39 o 
   3  14   8        6.62       -7.86     22.96 o 
 -10  15   8        2.46       -8.08     17.74 o 
  -9  15   8        0.47       -7.18      9.98 o 
  -8  15   8        1.82       18.50     12.81 o 
  -7  15   8        0.23        4.47     10.49 o 
  -6  15   8        0.18       14.34      9.68 o 
  -5  15   8       11.82       15.89     10.66 o 
  -4  15   8        0.17        2.98      9.19 o 
  -3  15   8      173.12      174.35     18.11 o 
  -2  15   8      128.89      117.49     17.26 o 
  -1  15   8        4.31       11.31     10.10 o 
   0  15   8      127.29      147.97     17.47 o 
   1  15   8        2.34       31.66     16.16 o 
   2  15   8        4.29      -19.98     15.15 o 
 -10  16   8        3.01       31.03     18.32 o 
  -9  16   8        1.03        2.22     10.78 o 
  -8  16   8       12.21        5.42     18.90 o 
  -7  16   8        0.05       -6.28      9.03 o 
  -6  16   8        0.28       -4.23      9.69 o 
  -5  16   8       42.30       72.03     17.78 o 
  -4  16   8       42.59       53.50     13.46 o 
  -3  16   8       65.13       79.94     13.99 o 
  -2  16   8       16.95       23.29     12.82 o 
  -1  16   8       49.87       42.65     14.06 o 
   0  16   8        2.05       15.56     11.62 o 
   1  16   8        1.19        8.94     14.27 o 
   2  16   8        0.06       -9.37     17.53 o 
  -9  17   8        0.44        8.73     11.17 o 
  -8  17   8        0.08        8.30     10.73 o 
  -7  17   8        6.76      -10.42     10.79 o 
  -6  17   8        0.12       -1.02     10.79 o 
  -5  17   8        3.14        5.81     10.66 o 
  -4  17   8        2.62       -6.46     10.07 o 
  -3  17   8       12.49       -7.09     10.40 o 
  -2  17   8        8.61        0.62      9.98 o 
  -1  17   8        0.11        9.70     10.41 o 
   0  17   8        0.02        3.78     11.27 o 
   1  17   8       13.29       48.29     18.97 o 
  -8  18   8        0.91        2.99     10.87 o 
  -7  18   8       15.50        9.96     12.59 o 
  -6  18   8       13.75       14.67     13.13 o 
  -5  18   8        0.36       -2.04     11.58 o 
  -4  18   8        2.84       12.46     11.96 o 
  -3  18   8        0.03       -1.63     11.27 o 
  -2  18   8        4.85        6.59     10.77 o 
  -1  18   8       15.60       15.36     12.40 o 
   0  18   8        3.00       30.35     36.93 o 
  -6  19   8        1.78       -4.14     11.51 o 
  -5  19   8        0.25       14.94     12.51 o 
  -4  19   8        6.60       14.32     12.97 o 
  -3  19   8        2.13        0.81     11.73 o 
  -2  19   8        0.01        3.93     18.07 o 
 -14   1   9        0.39       -5.67     22.37 o 
 -13   1   9        0.58      -11.36     17.70 o 
 -12   1   9        8.68      -26.70     17.95 o 
 -11   1   9       66.52       18.28     17.02 o 
 -10   1   9      413.02      312.99     16.29 o 
  -9   1   9       10.85        3.81      8.63 o 
  -8   1   9      153.90       77.63      8.93 o 
  -7   1   9      339.17      353.66     15.73 o 
  -6   1   9      238.55      265.56     12.00 o 
  -5   1   9        3.56        6.70      4.95 o 
  -4   1   9        1.23        2.17      4.88 o 
  -3   1   9     4664.42     4207.95    110.41 o 
  -2   1   9       19.15       19.03      5.56 o 
  -1   1   9      402.72      402.54     16.11 o 
   0   1   9       21.13       12.02      6.23 o 
   1   1   9        3.12       14.97      8.79 o 
   2   1   9       54.11       41.25     11.08 o 
   3   1   9       13.80        8.71     13.78 o 
   4   1   9        2.31       12.46     14.47 o 
   5   1   9        0.00       37.02     23.79 o 
 -14   2   9        1.43       11.95     24.62 o 
 -13   2   9       47.21       10.88     20.26 o 
 -12   2   9        0.20       16.78     18.45 o 
 -11   2   9        8.37       15.02     17.23 o 
 -10   2   9      318.21      211.91     17.53 o 
  -9   2   9      131.46      164.56     19.08 o 
  -8   2   9        6.17        7.83      5.56 o 
  -7   2   9      180.53      163.27     16.91 o 
  -6   2   9      245.27      198.05     10.55 o 
  -5   2   9      677.25      722.94     20.20 o 
  -4   2   9      166.62      131.85      9.83 o 
  -3   2   9     1182.41     1315.68     43.56 o 
  -2   2   9      103.63      108.61      8.48 o 
  -1   2   9       19.12       18.90      5.54 o 
   0   2   9      305.57      308.85     13.08 o 
   1   2   9      142.69      141.76     18.68 o 
   2   2   9      293.75      299.69     33.16 o 
   3   2   9       56.37       69.93     18.05 o 
   4   2   9       21.42       51.79     22.21 o 
   5   2   9        3.50        5.43     17.35 o 
 -14   3   9        5.94      -32.08     21.38 o 
 -13   3   9        0.65       -2.32     19.86 o 
 -12   3   9       22.89       25.40     19.76 o 
 -11   3   9       27.72       46.81     18.31 o 
 -10   3   9        0.23        5.05      6.86 o 
  -9   3   9       53.16       16.51      6.60 o 
  -8   3   9       10.67       14.32      5.90 o 
  -7   3   9        6.42        9.73      5.57 o 
  -6   3   9        2.22       -0.96      4.53 o 
  -5   3   9        4.81        5.21      4.27 o 
  -4   3   9      257.81      359.38     16.31 o 
  -3   3   9      217.58      203.73     16.63 o 
  -2   3   9      296.07      279.01     12.53 o 
  -1   3   9       24.23       47.89      8.48 o 
   0   3   9      105.76       96.63      9.41 o 
   1   3   9       25.61       11.27     12.78 o 
   2   3   9        4.13       17.83     14.38 o 
   3   3   9       66.17       61.81     18.39 o 
   4   3   9       17.15       26.21     17.06 o 
   5   3   9        2.95       16.63     18.36 o 
 -14   4   9        0.95      -17.41     26.15 o 
 -13   4   9        0.29      -10.28     21.30 o 
 -12   4   9       26.95       10.00     30.17 o 
 -11   4   9       77.89      117.06     23.53 o 
 -10   4   9        1.91       -7.31      7.97 o 
  -9   4   9      199.71      184.04     12.72 o 
  -8   4   9       41.21       49.90      7.83 o 
  -7   4   9        2.76       -2.37      4.73 o 
  -6   4   9     1791.31     1694.86     43.25 o 
  -5   4   9      138.06      152.31      8.19 o 
  -4   4   9       79.70      109.71     11.05 o 
  -3   4   9       11.46       27.69      6.97 o 
  -2   4   9      843.50      960.15     34.56 o 
  -1   4   9       17.86        6.84     11.75 o 
   0   4   9       34.30       27.74      8.27 o 
   1   4   9       58.38       52.24     15.74 o 
   2   4   9      434.48      507.30     39.68 o 
   3   4   9        0.02       -2.52     13.50 o 
   4   4   9        0.25       10.32     17.56 o 
   5   4   9        0.35        5.52     18.85 o 
 -14   5   9        0.94        1.58     26.32 o 
 -13   5   9        0.15        1.05     20.19 o 
 -12   5   9        0.20       -7.99     17.70 o 
 -11   5   9       34.70       27.89     28.51 o 
 -10   5   9       36.86       41.86      8.60 o 
  -9   5   9        2.36        4.20      6.10 o 
  -8   5   9      135.35      142.36     11.04 o 
  -7   5   9        0.72        3.90      5.86 o 
  -6   5   9      164.79      139.80      9.97 o 
  -5   5   9      347.73      364.49     14.49 o 
  -4   5   9      328.00      298.31     17.28 o 
  -3   5   9      661.10      800.10     30.71 o 
  -2   5   9      401.11      391.10     19.69 o 
  -1   5   9        5.89       15.90      7.16 o 
   0   5   9       18.13       20.88      7.89 o 
   1   5   9      354.77      366.67     33.06 o 
   2   5   9       13.86        5.25     13.93 o 
   3   5   9        0.77      -12.48     13.82 o 
   4   5   9        8.34       10.87     17.41 o 
   5   5   9       21.97       21.34     21.66 o 
 -14   6   9        7.04      -15.13     23.81 o 
 -13   6   9        1.69      -14.66     17.84 o 
 -12   6   9       94.57       78.93     23.97 o 
 -11   6   9       10.77       16.28     10.45 o 
 -10   6   9      102.17       82.96     19.06 o 
  -9   6   9        7.92        2.99     13.08 o 
  -8   6   9       19.43        9.93      6.06 o 
  -7   6   9        1.01        4.83      5.05 o 
  -6   6   9        0.24        3.90      5.07 o 
  -5   6   9      200.28      187.81     12.70 o 
  -4   6   9       43.98       61.98     10.03 o 
  -3   6   9        0.98        4.55      6.43 o 
  -2   6   9        3.27       10.25      7.18 o 
  -1   6   9      345.12      432.07     26.25 o 
   0   6   9      108.91      133.44     22.39 o 
   1   6   9       15.06       21.97     13.55 o 
   2   6   9        3.63       -5.07     13.88 o 
   3   6   9       22.24       30.90     17.96 o 
   4   6   9        9.73       -9.78     16.94 o 
   5   6   9        1.90      -18.27     18.97 o 
 -13   7   9        0.01       15.63     21.77 o 
 -12   7   9        9.64        1.93     17.87 o 
 -11   7   9       24.75       13.00     12.44 o 
 -10   7   9       34.33       33.15     14.51 o 
  -9   7   9       19.25       13.59      7.01 o 
  -8   7   9        0.91        3.81      6.03 o 
  -7   7   9       44.13       41.50     10.37 o 
  -6   7   9      113.48      117.20     11.87 o 
  -5   7   9      519.47      551.42     21.97 o 
  -4   7   9       23.38       44.94     12.99 o 
  -3   7   9      251.08      239.49     16.60 o 
  -2   7   9        0.27       -3.53      6.24 o 
  -1   7   9       78.91       66.87     10.73 o 
   0   7   9        0.08       -9.47      6.98 o 
   1   7   9       28.46       19.73     27.77 o 
   2   7   9       10.33       11.23     15.54 o 
   3   7   9       62.46       19.05     18.29 o 
   4   7   9       64.80       58.35     40.37 o 
   5   7   9        5.59       -8.79     21.39 o 
 -13   8   9        1.59      -20.65     21.50 o 
 -12   8   9       12.58       19.59     19.82 o 
 -11   8   9        8.08       18.80     10.93 o 
 -10   8   9       34.92       33.17      8.70 o 
  -9   8   9        0.11       -3.89      7.48 o 
  -8   8   9        3.39        9.24      6.38 o 
  -7   8   9       38.24       42.61     13.70 o 
  -6   8   9       23.12       13.80      6.85 o 
  -5   8   9       33.15       25.50      6.90 o 
  -4   8   9      128.72      156.26     14.14 o 
  -3   8   9      134.72      128.20     13.80 o 
  -2   8   9       95.44       87.31     11.90 o 
  -1   8   9       33.72       22.47      8.64 o 
   0   8   9      130.38      155.87     20.00 o 
   1   8   9       11.22       10.83     14.43 o 
   2   8   9        1.08        8.75     14.94 o 
   3   8   9       14.54       -0.04     25.70 o 
   4   8   9        4.04       -4.87     20.20 o 
 -13   9   9        0.19       -9.42     21.41 o 
 -12   9   9        0.09       -0.55     19.67 o 
 -11   9   9       18.25        9.47     11.35 o 
 -10   9   9        0.05       -4.82      7.14 o 
  -9   9   9        4.95       -9.39      6.40 o 
  -8   9   9      214.34      203.81     21.45 o 
  -7   9   9      317.04      365.85     28.19 o 
  -6   9   9       50.80       55.46      9.78 o 
  -5   9   9      157.66      214.88     16.57 o 
  -4   9   9       99.40      141.52     21.28 o 
  -3   9   9       20.83       31.20      8.51 o 
  -2   9   9      695.22      838.51     59.72 o 
  -1   9   9      191.81      208.04     16.66 o 
   0   9   9       39.41       41.97      9.96 o 
   1   9   9        1.57      -35.23     33.65 o 
   2   9   9       18.95       59.72     34.03 o 
   3   9   9       15.83       -6.95     16.38 o 
   4   9   9       14.67      -14.53     19.16 o 
 -13  10   9        7.61        3.47     22.37 o 
 -12  10   9       10.49       -4.08     18.76 o 
 -11  10   9        1.74       13.66     12.14 o 
 -10  10   9        6.05       -0.70     15.49 o 
  -9  10   9        0.18      -10.42      8.49 o 
  -8  10   9      118.77      186.64     16.22 o 
  -7  10   9        0.76        0.24     11.43 o 
  -6  10   9      720.45      768.11     31.50 o 
  -5  10   9       17.40       11.95      7.89 o 
  -4  10   9       39.41       34.87     12.28 o 
  -3  10   9        0.02        4.79      7.47 o 
  -2  10   9      364.65      346.07     23.09 o 
  -1  10   9        2.01       -9.99     13.86 o 
   0  10   9       13.44        5.15      7.89 o 
   1  10   9        2.05        8.73     17.12 o 
   2  10   9        2.53        8.91     16.39 o 
   3  10   9        0.01       -8.36     16.20 o 
   4  10   9        0.41        1.69     37.18 o 
 -12  11   9       14.40       37.06     23.05 o 
 -11  11   9       24.94       39.64     17.36 o 
 -10  11   9        5.37        1.40      9.64 o 
  -9  11   9      241.17      223.76     18.37 o 
  -8  11   9       83.77       67.11     13.71 o 
  -7  11   9      256.35      252.68     21.47 o 
  -6  11   9      114.01       77.44     11.69 o 
  -5  11   9        0.00       -0.60      7.70 o 
  -4  11   9     1939.85     2095.58     89.57 o 
  -3  11   9       78.63       72.58     16.38 o 
  -2  11   9       56.36       33.64     15.63 o 
  -1  11   9        8.33       -5.18      7.63 o 
   0  11   9       13.49       13.14      8.71 o 
   1  11   9        3.55       -9.69     22.01 o 
   2  11   9        0.01        0.31     15.74 o 
   3  11   9        7.05      -12.33     24.29 o 
 -12  12   9        1.46       30.26     34.98 o 
 -11  12   9        0.10        3.69     15.51 o 
 -10  12   9       23.35       20.57     15.79 o 
  -9  12   9       64.20       93.56     16.65 o 
  -8  12   9      104.44      152.97     16.21 o 
  -7  12   9      136.34      136.96     19.94 o 
  -6  12   9      136.68      123.86     16.50 o 
  -5  12   9       26.81        7.93     22.21 o 
  -4  12   9       16.60        7.83     17.22 o 
  -3  12   9       12.07        2.81     10.38 o 
  -2  12   9       13.66       -7.75      7.65 o 
  -1  12   9        0.29        1.06      8.29 o 
   0  12   9       88.03       87.03     13.54 o 
   1  12   9        3.44       20.23     13.62 o 
   2  12   9        0.15      -10.98     16.77 o 
   3  12   9        0.72        5.61     21.35 o 
 -11  13   9        1.92       14.58     18.90 o 
 -10  13   9       20.47       33.56     11.95 o 
  -9  13   9       31.26       40.77     10.66 o 
  -8  13   9       27.99       19.11      9.38 o 
  -7  13   9       86.99       98.78     17.14 o 
  -6  13   9        1.24       -6.69      8.09 o 
  -5  13   9        7.03       -1.41     11.85 o 
  -4  13   9       20.41       44.31     11.10 o 
  -3  13   9       23.22       36.65     10.66 o 
  -2  13   9       11.11       11.62      9.59 o 
  -1  13   9        3.01        9.48      9.19 o 
   0  13   9        5.53        9.08      9.65 o 
   1  13   9       15.88        7.96     13.25 o 
   2  13   9        5.78        1.05     18.14 o 
   3  13   9        3.16      -40.32     33.11 o 
 -11  14   9        0.00       18.24     37.26 o 
 -10  14   9        6.83        5.44     11.00 o 
  -9  14   9        0.03       11.21      9.71 o 
  -8  14   9       10.13       10.62      9.28 o 
  -7  14   9       11.26       -1.21     15.43 o 
  -6  14   9       32.24       15.25     10.67 o 
  -5  14   9       15.38       17.58      9.87 o 
  -4  14   9        2.35        0.27      8.13 o 
  -3  14   9       17.19       22.13     14.59 o 
  -2  14   9       16.46        9.60     10.57 o 
  -1  14   9       55.27       43.81     15.80 o 
   0  14   9        0.58        8.23     10.35 o 
   1  14   9        1.96       -9.52     31.00 o 
   2  14   9        0.19      -15.83     38.05 o 
 -10  15   9        4.54       -5.70     10.87 o 
  -9  15   9       12.51       17.94     10.94 o 
  -8  15   9        2.21       10.16      8.87 o 
  -7  15   9       24.30       10.50      9.42 o 
  -6  15   9       15.61       16.16     30.34 o 
  -5  15   9        3.64       10.86     10.25 o 
  -4  15   9        8.71       -3.40      8.94 o 
  -3  15   9       46.31       65.74     12.45 o 
  -2  15   9        9.67       17.60     10.61 o 
  -1  15   9        4.74        2.44     16.81 o 
   0  15   9        0.05       -3.85     10.29 o 
   1  15   9        4.36      -31.59     30.09 o 
 -10  16   9        0.06        4.32     11.12 o 
  -9  16   9        0.67       -1.97     10.53 o 
  -8  16   9       26.37       41.15     21.79 o 
  -7  16   9       12.10       25.76     12.30 o 
  -6  16   9        0.27       10.67     11.12 o 
  -5  16   9       10.22       -5.77      9.92 o 
  -4  16   9        4.32       15.31     11.23 o 
  -3  16   9        0.02       -0.03      9.08 o 
  -2  16   9        0.53        6.33     10.14 o 
  -1  16   9        4.64        8.89     11.40 o 
   0  16   9        2.28        0.62     10.70 o 
   1  16   9        0.08       66.40     50.07 o 
  -9  17   9       17.25        6.67     11.87 o 
  -8  17   9        2.79       20.85     11.10 o 
  -7  17   9        0.76        2.16     10.84 o 
  -6  17   9        0.00       -2.92     11.22 o 
  -5  17   9       10.67       -3.56     16.12 o 
  -4  17   9       10.00       11.34     13.04 o 
  -3  17   9        5.45       -0.08     10.59 o 
  -2  17   9        1.08        1.91     10.81 o 
  -1  17   9        1.25        5.40     10.88 o 
   0  17   9       10.41        4.38     17.94 o 
  -8  18   9        0.44       -2.45     12.48 o 
  -7  18   9        0.00      -12.31     11.80 o 
  -6  18   9        0.30        8.19     12.78 o 
  -5  18   9        0.09       13.80     13.20 o 
  -4  18   9        3.20       -2.38     11.89 o 
  -3  18   9        3.14        3.95     12.74 o 
  -2  18   9        0.02       -1.70     12.30 o 
  -1  18   9        2.38       -6.83     12.73 o 
  -6  19   9        0.05        3.88     12.99 o 
  -5  19   9        0.29       -2.80     12.46 o 
  -4  19   9       11.45        8.06     14.35 o 
  -3  19   9        2.35       -7.25     12.51 o 
 -14   0  10       12.40       37.47     34.32 o 
 -13   0  10        3.56        8.45     27.52 o 
 -12   0  10        2.34        6.38     25.78 o 
 -11   0  10       21.74        7.89     27.02 o 
 -10   0  10      426.29      454.42     28.52 o 
  -9   0  10      348.44      346.37     34.07 o 
  -8   0  10       65.44      123.23     18.40 o 
  -7   0  10       30.18       11.98     13.30 o 
  -6   0  10      653.78      709.68     28.76 o 
  -5   0  10     3477.68     3553.08    109.14 o 
  -4   0  10      711.69      637.18     32.88 o 
  -3   0  10      152.57      136.16     15.83 o 
  -2   0  10       13.26        4.93     17.08 o 
  -1   0  10        0.06        0.82      7.03 o 
   0   0  10      347.40      398.96     26.65 o 
   1   0  10        7.32        8.79     13.51 o 
   5   0  10       18.87       63.33     33.90 o 
 -14   1  10        3.54       -8.15     21.83 o 
 -13   1  10        5.39       -6.43     19.16 o 
 -12   1  10      120.93      158.91     26.83 o 
 -11   1  10        2.49        1.59      7.67 o 
 -10   1  10      189.14      210.99     14.17 o 
  -9   1  10       50.45       57.29      8.90 o 
  -8   1  10      167.89      198.12     12.97 o 
  -7   1  10       58.70      119.19     10.51 o 
  -6   1  10      272.14      310.27     12.61 o 
  -5   1  10      144.80      151.38      9.62 o 
  -4   1  10        1.47        7.14     11.79 o 
  -3   1  10     1093.85     1164.02     35.86 o 
  -2   1  10      178.15      201.51     11.03 o 
  -1   1  10       17.04       21.48      6.15 o 
   0   1  10        0.11       -0.40      5.58 o 
   1   1  10        0.00       -5.97     12.14 o 
   2   1  10       82.55      110.47     22.84 o 
   3   1  10       51.75       22.96     24.29 o 
   4   1  10        0.09       13.59     21.30 o 
 -14   2  10        0.14      -21.45     21.39 o 
 -13   2  10       11.34        0.45     19.88 o 
 -12   2  10       35.41       40.76     20.71 o 
 -11   2  10      142.41      173.17     14.05 o 
 -10   2  10       29.79       16.95      8.05 o 
  -9   2  10      425.43      449.00     19.52 o 
  -8   2  10      146.60      190.33     12.81 o 
  -7   2  10        0.06        4.64      5.83 o 
  -6   2  10        3.00        1.43      4.86 o 
  -5   2  10     1841.49     2149.44     49.29 o 
  -4   2  10      695.86      549.66     21.09 o 
  -3   2  10      923.02      941.21     30.96 o 
  -2   2  10        2.70        6.99      8.17 o 
  -1   2  10       25.36       59.27      9.57 o 
   0   2  10       14.97       29.37     11.30 o 
   1   2  10      158.36      154.79     22.79 o 
   2   2  10       41.11       24.17     17.41 o 
   3   2  10       95.35       71.10     20.82 o 
   4   2  10       12.15       13.30     17.37 o 
 -14   3  10        1.19       -4.84     21.87 o 
 -13   3  10        0.88       -7.64     37.67 o 
 -12   3  10       75.42       66.93     22.73 o 
 -11   3  10      160.04      171.77     14.24 o 
 -10   3  10      440.95      380.63     18.68 o 
  -9   3  10       14.37       65.72      9.03 o 
  -8   3  10        8.52       19.62     10.03 o 
  -7   3  10      686.10      688.31     24.26 o 
  -6   3  10        3.14        3.70      5.43 o 
  -5   3  10        1.02        6.52      4.65 o 
  -4   3  10       53.58       46.58      7.76 o 
  -3   3  10      238.74      179.71     16.29 o 
  -2   3  10       16.93       15.65     11.23 o 
  -1   3  10       99.64      121.74     12.21 o 
   0   3  10        1.45       -8.76      7.88 o 
   1   3  10       54.98       63.33     18.17 o 
   2   3  10        2.48       -6.99     13.04 o 
   3   3  10       39.31       19.29     16.49 o 
   4   3  10       22.07       11.47     18.35 o 
 -14   4  10        0.72      -12.49     23.05 o 
 -13   4  10       25.40       35.55     23.30 o 
 -12   4  10        0.03        9.98     18.77 o 
 -11   4  10      211.57      258.36     28.11 o 
 -10   4  10       26.30       48.85      9.68 o 
  -9   4  10      252.34      254.98     15.09 o 
  -8   4  10      209.73      172.95     12.13 o 
  -7   4  10       19.63        0.94      5.37 o 
  -6   4  10      239.04      231.28     15.34 o 
  -5   4  10       24.18       23.12      6.58 o 
  -4   4  10      137.91      159.56     13.85 o 
  -3   4  10      866.10      924.01     43.83 o 
  -2   4  10        1.18        9.76      8.85 o 
  -1   4  10      187.09      208.10     15.44 o 
   0   4  10        3.44       -9.71      8.31 o 
   1   4  10        4.01        8.24     13.81 o 
   2   4  10       16.08       23.88     16.34 o 
   3   4  10        4.13       -7.22     14.93 o 
   4   4  10        0.39       -1.07     19.20 o 
 -14   5  10        3.78      -14.20     23.64 o 
 -13   5  10       16.41       -2.22     30.88 o 
 -12   5  10        2.12      -15.58     16.32 o 
 -11   5  10       28.31       19.82      9.01 o 
 -10   5  10       30.03        2.94      6.63 o 
  -9   5  10       37.91       44.79      8.62 o 
  -8   5  10      102.78      106.78     10.17 o 
  -7   5  10      264.24      293.79     17.30 o 
  -6   5  10       12.00        8.81      7.27 o 
  -5   5  10       78.85       98.37     10.13 o 
  -4   5  10        0.32        3.11      6.28 o 
  -3   5  10       10.44       10.69      7.64 o 
  -2   5  10        0.03        5.34      7.02 o 
  -1   5  10      126.15      135.64     18.32 o 
   0   5  10        0.75        8.90     10.76 o 
   1   5  10       19.17       18.67     15.15 o 
   2   5  10        5.61       -3.33     13.90 o 
   3   5  10       35.70        6.81     30.92 o 
   4   5  10        0.12      -19.20     17.38 o 
 -14   6  10        0.07      -19.56     22.82 o 
 -13   6  10        3.75      -18.81     19.74 o 
 -12   6  10        0.09       -6.27     17.16 o 
 -11   6  10        1.22       13.05      7.98 o 
 -10   6  10        6.04        0.52      6.48 o 
  -9   6  10        8.83        8.77     12.05 o 
  -8   6  10        1.29       -4.41      6.21 o 
  -7   6  10      238.38      293.74     17.92 o 
  -6   6  10       21.16       15.14      6.40 o 
  -5   6  10        7.49       11.72     15.13 o 
  -4   6  10       21.99       38.77      9.53 o 
  -3   6  10       92.82       56.94     15.06 o 
  -2   6  10       33.49       27.45      8.41 o 
  -1   6  10        0.00       -3.70      7.14 o 
   0   6  10       45.40       49.92     15.20 o 
   1   6  10       16.28       24.26     20.60 o 
   2   6  10        0.70       31.56     18.43 o 
   3   6  10        7.04       20.97     18.55 o 
   4   6  10        0.61       -9.92     24.37 o 
 -14   7  10        3.88      -12.22     23.30 o 
 -13   7  10        0.32      -17.07     20.10 o 
 -12   7  10       10.29        0.15     19.09 o 
 -11   7  10       60.65       66.59     10.72 o 
 -10   7  10        0.30        0.19      7.39 o 
  -9   7  10       36.54       39.14      8.54 o 
  -8   7  10       50.05       46.14     15.35 o 
  -7   7  10        2.52        3.92      6.74 o 
  -6   7  10        2.05       12.51      6.88 o 
  -5   7  10        4.10       14.91      7.48 o 
  -4   7  10      151.68      113.03     13.12 o 
  -3   7  10      144.32      124.36     13.80 o 
  -2   7  10      998.67      939.76     53.38 o 
  -1   7  10       74.12       82.83     12.08 o 
   0   7  10       14.02      -13.84     10.30 o 
   1   7  10      127.28      132.55     26.73 o 
   2   7  10       97.21       66.13     20.70 o 
   3   7  10        7.49      -27.85     18.57 o 
   4   7  10        0.47      -19.59     20.79 o 
 -13   8  10       15.81       43.83     23.00 o 
 -12   8  10        0.03      -23.62     20.56 o 
 -11   8  10       63.17       53.84     10.02 o 
 -10   8  10       19.09        7.81      6.73 o 
  -9   8  10        2.64        6.65      9.93 o 
  -8   8  10        1.66        8.20      7.85 o 
  -7   8  10       77.53       81.72     11.63 o 
  -6   8  10       26.98       43.59      8.54 o 
  -5   8  10       16.16       11.56      7.63 o 
  -4   8  10      114.44      141.46     14.57 o 
  -3   8  10       67.51       34.87      9.39 o 
  -2   8  10       12.09       16.18      8.76 o 
  -1   8  10       36.11       55.61     10.90 o 
   0   8  10      397.68      523.86     35.89 o 
   1   8  10       49.97       18.13     15.40 o 
   2   8  10        6.73        4.93     21.97 o 
   3   8  10       23.57       -0.62     19.56 o 
   4   8  10        7.93       -2.99     49.65 o 
 -13   9  10        2.60       24.77     22.88 o 
 -12   9  10       39.85       72.34     23.92 o 
 -11   9  10        0.04       -1.09      7.83 o 
 -10   9  10        0.68       -3.73      7.51 o 
  -9   9  10       12.41        8.33      9.15 o 
  -8   9  10       78.87       79.69     11.59 o 
  -7   9  10      115.54      110.71     13.20 o 
  -6   9  10        0.80        1.97     10.79 o 
  -5   9  10      298.67      247.88     33.12 o 
  -4   9  10        8.99        9.87      9.52 o 
  -3   9  10       38.32       32.26      9.56 o 
  -2   9  10       50.47       33.80     11.00 o 
  -1   9  10        0.06        1.13      8.21 o 
   0   9  10       41.67       52.02     15.25 o 
   1   9  10        9.49      -21.83     37.72 o 
   2   9  10       15.56       14.08     18.72 o 
   3   9  10        6.45       11.54     19.22 o 
 -13  10  10        0.39       13.75     22.86 o 
 -12  10  10        3.18       17.90     31.08 o 
 -11  10  10       48.00       40.08     10.86 o 
 -10  10  10        8.31        6.73     10.21 o 
  -9  10  10       26.06       16.86      9.13 o 
  -8  10  10       10.52       21.94     18.10 o 
  -7  10  10      445.75      409.85     27.99 o 
  -6  10  10      135.50      123.11     14.08 o 
  -5  10  10       56.17       50.68     10.83 o 
  -4  10  10       25.19        4.13      8.07 o 
  -3  10  10       26.03       19.30     16.55 o 
  -2  10  10       37.45       34.20     16.91 o 
  -1  10  10       62.23       64.19     15.48 o 
   0  10  10        5.37       -1.24     19.11 o 
   1  10  10        9.76        4.69     16.26 o 
   2  10  10        8.10      -17.83     28.14 o 
   3  10  10        0.01        4.09     20.36 o 
 -12  11  10        0.85       19.65     33.65 o 
 -11  11  10        5.63        0.07     13.52 o 
 -10  11  10        0.04       -8.03      8.26 o 
  -9  11  10        0.27        4.69      8.24 o 
  -8  11  10       83.98       75.88     12.22 o 
  -7  11  10       83.85       87.58     21.76 o 
  -6  11  10       32.21       50.49     18.19 o 
  -5  11  10      327.60      373.76     58.93 o 
  -4  11  10        8.02       33.10     12.78 o 
  -3  11  10       17.46       11.86     11.25 o 
  -2  11  10        0.55       -5.36     10.13 o 
  -1  11  10       48.18       31.81     11.89 o 
   0  11  10       23.73       25.02     32.16 o 
   1  11  10        0.58       -0.32     16.55 o 
   2  11  10        0.23       -2.59     28.31 o 
   3  11  10        0.02      -19.94     20.64 o 
 -12  12  10        7.33       15.25     33.49 o 
 -11  12  10        0.76       -2.36     14.94 o 
 -10  12  10        2.53       14.49      9.93 o 
  -9  12  10       17.69        3.00      9.18 o 
  -8  12  10        0.53       17.30     10.29 o 
  -7  12  10      372.67      408.99     24.29 o 
  -6  12  10        5.70       -1.79      8.06 o 
  -5  12  10      348.38      383.77     24.31 o 
  -4  12  10        0.01       -0.86     10.60 o 
  -3  12  10       79.25       81.52     13.53 o 
  -2  12  10       31.58       13.74     12.33 o 
  -1  12  10       47.55       81.94     25.45 o 
   0  12  10        7.60        5.79     13.99 o 
   1  12  10        0.08      -16.41     47.91 o 
   2  12  10        3.37      -11.42     39.95 o 
 -12  13  10        3.84       -3.65     33.65 o 
 -11  13  10        1.50        8.87     15.86 o 
 -10  13  10       37.12       24.97     10.74 o 
  -9  13  10      277.22      303.04     28.06 o 
  -8  13  10        0.28       -1.05      8.31 o 
  -7  13  10       10.22       16.59      8.95 o 
  -6  13  10      143.68      131.89     34.86 o 
  -5  13  10        0.25       -8.70      8.47 o 
  -4  13  10       58.57       42.64     13.12 o 
  -3  13  10        5.93        6.23      8.90 o 
  -2  13  10       33.03       46.27     20.08 o 
  -1  13  10       39.17       55.28     12.64 o 
   0  13  10       12.68       17.15     27.06 o 
   1  13  10        0.11      -63.16     45.09 o 
   2  13  10        0.06       10.74     21.51 o 
 -11  14  10        0.06       18.91     26.61 o 
 -10  14  10        1.29        8.98      9.88 o 
  -9  14  10       50.80       46.24     12.58 o 
  -8  14  10       19.44       53.42     12.54 o 
  -7  14  10       30.33       47.24     13.27 o 
  -6  14  10       47.57       81.89     20.68 o 
  -5  14  10        0.38       -2.35     11.69 o 
  -4  14  10        1.13       -4.79      8.60 o 
  -3  14  10        1.63        2.82      9.61 o 
  -2  14  10       29.25       21.28     16.48 o 
  -1  14  10       27.57       28.08     12.00 o 
   0  14  10       13.56       20.83     25.32 o 
   1  14  10        4.64      -40.87     49.98 o 
 -10  15  10        3.33        8.39     10.09 o 
  -9  15  10       16.64       36.42     11.81 o 
  -8  15  10        3.31      -12.36     14.22 o 
  -7  15  10        9.54       11.92     10.90 o 
  -6  15  10        5.36        6.46     10.67 o 
  -5  15  10       11.04       15.32     11.33 o 
  -4  15  10        4.48        6.81      9.71 o 
  -3  15  10       20.04       13.46     10.64 o 
  -2  15  10       28.29       10.30     11.28 o 
  -1  15  10       10.11       35.49     13.14 o 
   0  15  10        2.87       11.48     15.92 o 
   1  15  10        1.25      -41.78     49.65 o 
 -10  16  10        0.14        3.91     12.33 o 
  -9  16  10        7.61        9.78     11.98 o 
  -8  16  10        1.78       -4.37     18.28 o 
  -7  16  10        0.04       15.69     14.26 o 
  -6  16  10       15.67       -9.37     12.02 o 
  -5  16  10        1.45       -5.81     10.25 o 
  -4  16  10        3.38       10.09     10.60 o 
  -3  16  10        0.51       -4.47     10.19 o 
  -2  16  10        2.93       -4.17     18.90 o 
  -1  16  10       30.13       35.47     13.10 o 
   0  16  10        8.02      -15.58     30.26 o 
  -9  17  10        0.02        5.75     11.39 o 
  -8  17  10        0.55       -7.69     11.62 o 
  -7  17  10        2.44       -4.11     11.71 o 
  -6  17  10        7.92       31.35     13.88 o 
  -5  17  10        6.43        3.85     11.44 o 
  -4  17  10        0.14        3.22     11.90 o 
  -3  17  10       26.23       16.41     12.60 o 
  -2  17  10        1.38      -12.30     18.74 o 
  -1  17  10       30.06       25.14     13.31 o 
  -7  18  10        0.43       -4.14     11.85 o 
  -6  18  10        4.69        5.41     12.71 o 
  -5  18  10        3.35      -16.26     16.62 o 
  -4  18  10        0.01       -5.26     12.70 o 
  -3  18  10        7.38       -5.91     11.81 o 
 -14   1  11        5.26      -14.45     21.90 o 
 -13   1  11        0.04      -18.81     19.17 o 
 -12   1  11        8.24       15.26     12.39 o 
 -11   1  11       43.18       54.13     10.00 o 
 -10   1  11      164.78      163.05     15.92 o 
  -9   1  11       29.86       24.93      7.62 o 
  -8   1  11       16.57       11.07      6.08 o 
  -7   1  11       10.52       -4.22      6.22 o 
  -6   1  11      246.17      257.98     12.28 o 
  -5   1  11       23.76       55.72      8.95 o 
  -4   1  11      144.71      140.98     11.56 o 
  -3   1  11        0.15       -7.68      8.06 o 
  -2   1  11       19.27       30.91      8.47 o 
  -1   1  11       73.28       85.31      9.31 o 
   0   1  11       50.71       61.43     16.85 o 
   1   1  11        5.48       15.33     22.96 o 
   2   1  11       33.59       26.19     24.87 o 
   3   1  11        8.89       12.35     21.55 o 
   4   1  11       10.63       44.68     32.16 o 
 -14   2  11        1.64       -8.89     53.88 o 
 -13   2  11        9.04       27.23     26.03 o 
 -12   2  11      181.28      182.32     19.11 o 
 -11   2  11       60.11       47.93     12.53 o 
 -10   2  11      207.13      181.49     14.00 o 
  -9   2  11        0.37       -4.20      5.96 o 
  -8   2  11       89.69       83.41     16.09 o 
  -7   2  11        4.99        6.93      5.66 o 
  -6   2  11       16.49       14.92      8.46 o 
  -5   2  11      754.33      742.84     26.66 o 
  -4   2  11        8.94        8.47      6.26 o 
  -3   2  11      201.83      287.24     15.61 o 
  -2   2  11       43.78       59.29     10.36 o 
  -1   2  11        0.01       -9.95      6.63 o 
   0   2  11        3.44       16.87     13.98 o 
   1   2  11       74.06       66.24     17.78 o 
   2   2  11       37.26       16.16     25.86 o 
   3   2  11        9.54       14.59     29.34 o 
   4   2  11        4.62       16.74     26.11 o 
 -14   3  11        6.78        0.28     21.97 o 
 -13   3  11        0.01      -11.98     20.04 o 
 -12   3  11       35.51       22.51     12.67 o 
 -11   3  11       98.13       89.45     11.76 o 
 -10   3  11      285.29      272.78     16.45 o 
  -9   3  11      212.84      212.44     14.21 o 
  -8   3  11      358.18      299.29     20.95 o 
  -7   3  11      353.01      397.54     16.48 o 
  -6   3  11      102.48      125.66     11.30 o 
  -5   3  11        6.77        4.32      6.27 o 
  -4   3  11      125.91       93.08     10.11 o 
  -3   3  11       73.76       60.95     17.34 o 
  -2   3  11      561.66      593.46     26.59 o 
  -1   3  11      172.40      217.20     16.00 o 
   0   3  11        0.12        0.69     13.70 o 
   1   3  11        3.84       10.27     15.41 o 
   2   3  11        3.78       -6.78     15.43 o 
   3   3  11       12.22       37.60     21.88 o 
   4   3  11       19.05       -1.49     30.34 o 
 -14   4  11        1.11      -16.78     22.70 o 
 -13   4  11       20.24      -21.89     19.18 o 
 -12   4  11        0.27        1.86     11.45 o 
 -11   4  11        4.26        7.98      7.78 o 
 -10   4  11       39.22       69.13     16.73 o 
  -9   4  11      329.01      311.37     16.92 o 
  -8   4  11      344.34      329.90     17.01 o 
  -7   4  11       11.87       28.37      7.61 o 
  -6   4  11       65.71       95.32     10.73 o 
  -5   4  11      651.37      602.35     40.38 o 
  -4   4  11      321.51      346.28     23.48 o 
  -3   4  11       64.26       83.00     13.65 o 
  -2   4  11       45.19       74.90     11.25 o 
  -1   4  11       15.71       22.76     18.86 o 
   0   4  11      115.47       81.93     19.03 o 
   1   4  11       39.19       75.18     27.27 o 
   2   4  11       43.61       27.01     18.37 o 
   3   4  11        9.74       13.91     19.54 o 
 -14   5  11       12.22       12.48     25.30 o 
 -13   5  11        0.07        0.52     19.13 o 
 -12   5  11       48.34       48.82     14.18 o 
 -11   5  11      127.54      143.21     18.63 o 
 -10   5  11       17.98       32.53      9.75 o 
  -9   5  11        0.01       -7.08      7.41 o 
  -8   5  11       22.54       12.05     19.94 o 
  -7   5  11       99.27       55.90     16.37 o 
  -6   5  11       47.93       39.84      8.09 o 
  -5   5  11        1.07        2.66      7.25 o 
  -4   5  11        2.49        0.93      7.27 o 
  -3   5  11        1.77        4.71      7.47 o 
  -2   5  11        5.22       14.13      9.10 o 
  -1   5  11        8.34       12.94      8.86 o 
   0   5  11      127.24       81.94     19.87 o 
   1   5  11        8.42       -1.72     15.49 o 
   2   5  11        1.03        8.88     18.14 o 
   3   5  11        0.15        3.26     24.70 o 
 -14   6  11        1.96      -22.34     22.33 o 
 -13   6  11        1.37       -3.91     19.60 o 
 -12   6  11        3.46       -0.76     10.98 o 
 -11   6  11       19.41       13.52      8.61 o 
 -10   6  11      156.48      157.32     26.64 o 
  -9   6  11       22.58       51.59     12.52 o 
  -8   6  11        0.82        2.58      7.28 o 
  -7   6  11        0.93       -2.98      5.99 o 
  -6   6  11        0.07        2.97      6.37 o 
  -5   6  11       44.80       33.01      8.69 o 
  -4   6  11       18.35       35.80     14.18 o 
  -3   6  11      357.53      374.71     21.55 o 
  -2   6  11       96.52       76.36     12.34 o 
  -1   6  11      116.07      116.65     18.65 o 
   0   6  11       59.45       71.11     20.51 o 
   1   6  11        9.85        3.32     15.36 o 
   2   6  11       20.53       -6.34     18.36 o 
   3   6  11        2.01      -18.77     18.09 o 
 -14   7  11       11.57       23.01     44.55 o 
 -13   7  11        0.36      -17.60     20.34 o 
 -12   7  11        2.08       10.99     16.24 o 
 -11   7  11       85.43       56.00     14.60 o 
 -10   7  11       11.16       10.71      8.43 o 
  -9   7  11        3.87        6.70      7.99 o 
  -8   7  11        8.78        2.94      8.59 o 
  -7   7  11        0.97        4.12      7.01 o 
  -6   7  11        0.31       -8.34      5.65 o 
  -5   7  11       57.77       47.87     19.61 o 
  -4   7  11       55.46       29.85     12.11 o 
  -3   7  11      163.92      161.36     15.73 o 
  -2   7  11      162.87      179.85     16.07 o 
  -1   7  11       22.54        3.54      9.56 o 
   0   7  11        1.91       17.66     36.80 o 
   1   7  11       67.11       34.47     36.68 o 
   2   7  11       23.01       48.91     28.14 o 
   3   7  11       11.14       11.88     21.48 o 
 -14   8  11        0.10       -6.83     23.85 o 
 -13   8  11        1.17      -16.84     21.00 o 
 -12   8  11        0.97       -1.61     13.04 o 
 -11   8  11       89.45       79.19     12.89 o 
 -10   8  11        6.49       -3.12      9.10 o 
  -9   8  11       27.84       36.99     14.31 o 
  -8   8  11       79.91      100.95     30.09 o 
  -7   8  11      126.94      107.53     12.67 o 
  -6   8  11        1.26        7.73      7.23 o 
  -5   8  11       47.41       50.63     10.44 o 
  -4   8  11      154.38      153.63     15.58 o 
  -3   8  11       55.71      102.07     28.32 o 
  -2   8  11        0.05        7.57     10.04 o 
  -1   8  11        9.40       -6.80      8.54 o 
   0   8  11       55.31       80.49     45.01 o 
   1   8  11       45.39       23.99     18.13 o 
   2   8  11       24.10       46.52     21.78 o 
   3   8  11        4.44       -7.48     25.70 o 
 -13   9  11       14.19       -8.79     35.48 o 
 -12   9  11        1.82       36.72     17.98 o 
 -11   9  11        0.89       -3.77      7.68 o 
 -10   9  11       36.57       17.15      9.14 o 
  -9   9  11        7.61        2.83      6.33 o 
  -8   9  11      111.04      100.92     13.21 o 
  -7   9  11        1.27        4.19      7.66 o 
  -6   9  11      231.34      201.95     26.50 o 
  -5   9  11        5.07       10.41     11.68 o 
  -4   9  11        0.88        4.68     16.64 o 
  -3   9  11       45.43       53.97     11.87 o 
  -2   9  11       17.03       28.00     10.26 o 
  -1   9  11       39.11       10.82     23.51 o 
   0   9  11       58.70       22.21     43.68 o 
   1   9  11        0.17       -3.06     15.90 o 
   2   9  11        0.89       -8.25     18.75 o 
 -13  10  11        7.17       37.72     38.38 o 
 -12  10  11       33.72       30.68     17.64 o 
 -11  10  11        0.00        7.44     18.59 o 
 -10  10  11        5.29       -2.71     10.34 o 
  -9  10  11       20.08       24.62      9.33 o 
  -8  10  11        1.47       -7.22      7.55 o 
  -7  10  11       22.12       33.34     10.17 o 
  -6  10  11      336.94      306.12     21.65 o 
  -5  10  11      370.25      329.77     22.60 o 
  -4  10  11       23.04       34.39     19.57 o 
  -3  10  11        0.21        4.58      8.74 o 
  -2  10  11       43.93       82.24     16.79 o 
  -1  10  11       29.10       34.46     10.99 o 
   0  10  11        0.31       33.49     44.18 o 
   1  10  11        1.64        0.20     17.16 o 
   2  10  11        4.54       -9.42     18.89 o 
 -13  11  11        1.02       31.25     36.64 o 
 -12  11  11        2.41        9.24     17.86 o 
 -11  11  11       65.51       33.11     11.10 o 
 -10  11  11       44.56       46.36     11.68 o 
  -9  11  11       11.80        6.67     11.15 o 
  -8  11  11       30.50       20.26     10.64 o 
  -7  11  11        0.02        5.66      8.43 o 
  -6  11  11       95.86       96.46     25.12 o 
  -5  11  11       58.73       43.96     17.32 o 
  -4  11  11      138.75      114.55     15.53 o 
  -3  11  11      173.00      175.15     18.11 o 
  -2  11  11       24.80       16.28     10.12 o 
  -1  11  11        5.60        2.25     16.80 o 
   0  11  11        0.01      -20.14     43.85 o 
   1  11  11        4.08       -4.32     20.56 o 
   2  11  11        0.71       -6.68     23.96 o 
 -12  12  11        2.71       -4.45     16.02 o 
 -11  12  11       38.58       45.53     12.69 o 
 -10  12  11        0.03       -0.24      9.37 o 
  -9  12  11        0.01        9.59      8.90 o 
  -8  12  11       36.62       26.33      9.73 o 
  -7  12  11      102.57       92.97     38.46 o 
  -6  12  11      107.91       91.87     14.41 o 
  -5  12  11        0.30        7.86      9.98 o 
  -4  12  11       10.07       11.26      9.75 o 
  -3  12  11        0.98        1.60      9.57 o 
  -2  12  11        7.10       19.87     10.91 o 
  -1  12  11        0.00       -0.36     10.13 o 
   0  12  11       10.69       31.17     51.56 o 
   1  12  11        4.55      -32.45     32.99 o 
 -12  13  11        0.05       21.68     41.40 o 
 -11  13  11        0.39       20.20     11.24 o 
 -10  13  11       27.92       10.17     10.41 o 
  -9  13  11       88.31       93.34     14.37 o 
  -8  13  11      293.86      308.97     22.53 o 
  -7  13  11       60.50       69.04     25.61 o 
  -6  13  11       10.44       11.15     10.86 o 
  -5  13  11        3.97       24.04     10.76 o 
  -4  13  11       35.09       -5.67      9.46 o 
  -3  13  11        6.78       -6.10      9.14 o 
  -2  13  11        1.97       16.70     11.48 o 
  -1  13  11        2.36       -1.63     10.51 o 
   0  13  11        7.47       56.86     54.62 o 
   1  13  11        8.23        3.57     18.81 o 
 -11  14  11        1.15        5.25     27.18 o 
 -10  14  11        2.34        3.29     10.83 o 
  -9  14  11        5.78       26.61     10.59 o 
  -8  14  11        0.05        0.46      9.01 o 
  -7  14  11       14.02       20.86     11.59 o 
  -6  14  11        3.57       -0.41     15.96 o 
  -5  14  11        8.21        9.58     10.42 o 
  -4  14  11        4.25        3.02      9.54 o 
  -3  14  11        1.17       16.07     10.97 o 
  -2  14  11        1.02        8.81     10.71 o 
  -1  14  11       12.32        2.85     10.88 o 
   0  14  11        2.28      -14.67     49.90 o 
 -10  15  11        2.23       17.89     10.84 o 
  -9  15  11       28.25       29.35     11.07 o 
  -8  15  11        1.16       14.63     11.27 o 
  -7  15  11       14.77       -9.56     10.43 o 
  -6  15  11       42.51       54.96     30.17 o 
  -5  15  11        2.12        6.45     11.39 o 
  -4  15  11        0.88       21.27     11.55 o 
  -3  15  11        5.73       16.57     11.22 o 
  -2  15  11        2.70        0.27     11.09 o 
  -1  15  11        0.38        0.54     11.33 o 
   0  15  11        5.96       55.70     56.28 o 
  -9  16  11        0.02      -14.34      9.56 o 
  -8  16  11       20.60       32.59     15.21 o 
  -7  16  11        3.62        4.71     11.51 o 
  -6  16  11       10.72       10.53     11.29 o 
  -5  16  11        6.08       15.92     12.54 o 
  -4  16  11       16.65       10.58     11.19 o 
  -3  16  11        0.87        8.62     11.81 o 
  -2  16  11       11.18        6.53     12.67 o 
  -1  16  11       12.67       18.53     18.61 o 
  -8  17  11        1.31      -16.05     11.63 o 
  -7  17  11        1.43        0.92     12.76 o 
  -6  17  11        7.67       22.16     13.91 o 
  -5  17  11        0.42        4.12     12.26 o 
  -4  17  11        0.60       15.06     12.34 o 
  -3  17  11        1.27        0.59     12.12 o 
  -6  18  11       10.22        7.75     18.86 o 
  -5  18  11        1.93      -18.15     12.10 o 
 -15   0  12        0.08      -13.18     36.97 o 
 -14   0  12        1.21      -15.75     33.24 o 
 -13   0  12       30.87        9.62     32.00 o 
 -12   0  12       33.39       29.39     14.04 o 
 -11   0  12      337.74      359.57     32.45 o 
 -10   0  12     1170.99     1173.51     54.40 o 
  -9   0  12        6.22       -0.64      9.83 o 
  -8   0  12       39.36       52.83     12.64 o 
  -7   0  12       19.73       99.18     50.40 o 
  -6   0  12     2016.39     1969.80     66.28 o 
  -5   0  12       93.33      162.66     19.52 o 
  -4   0  12      907.96      929.60     45.18 o 
  -3   0  12        7.65       15.02     10.29 o 
  -2   0  12        1.59       -7.69     10.24 o 
  -1   0  12       58.62       50.31     26.11 o 
   0   0  12        1.52      -16.99     19.89 o 
   1   0  12        5.43        5.22     20.72 o 
   2   0  12        2.42       30.84     24.29 o 
   3   0  12        1.68       54.79     31.25 o 
 -15   1  12        1.96      -37.93     25.29 o 
 -14   1  12       21.25       32.48     26.35 o 
 -13   1  12        0.03      -29.71     19.81 o 
 -12   1  12      103.74      116.67     13.50 o 
 -11   1  12       11.43       26.53      8.89 o 
 -10   1  12       23.08       24.17     12.97 o 
  -9   1  12        9.88       11.18      7.60 o 
  -8   1  12       83.25       38.43     12.51 o 
  -7   1  12       40.13       67.08      8.53 o 
  -6   1  12        0.00        6.59      6.19 o 
  -5   1  12      449.66      429.28     29.56 o 
  -4   1  12      475.81      556.10     35.16 o 
  -3   1  12       79.03       85.39     10.33 o 
  -2   1  12       50.40       55.71      8.66 o 
  -1   1  12       20.17       37.42     16.95 o 
   0   1  12        0.26       -0.55     14.17 o 
   1   1  12       13.07       15.20     15.19 o 
   2   1  12        0.34       11.69     16.61 o 
   3   1  12        0.49       46.19     20.76 o 
 -15   2  12        4.88      -37.42     24.95 o 
 -14   2  12        0.06       -4.01     22.58 o 
 -13   2  12       19.13       10.15     22.47 o 
 -12   2  12       10.40        7.05      8.46 o 
 -11   2  12       34.56       46.77     10.44 o 
 -10   2  12        4.79        5.08     12.19 o 
  -9   2  12        0.24        8.87      9.49 o 
  -8   2  12       35.10       39.81      9.46 o 
  -7   2  12      208.62      219.53     25.82 o 
  -6   2  12      100.33      132.87     11.90 o 
  -5   2  12        0.66       12.32      7.10 o 
  -4   2  12      111.78      104.59     12.96 o 
  -3   2  12        2.59       14.47      7.65 o 
  -2   2  12        2.53       -0.51      7.35 o 
  -1   2  12       71.00      116.57     21.28 o 
   0   2  12        5.08       29.84     26.77 o 
   1   2  12        0.75      -17.24     22.05 o 
   2   2  12       39.84       97.56     38.88 o 
   3   2  12        2.00       41.36     31.08 o 
 -15   3  12        0.04        5.24     28.59 o 
 -14   3  12       14.55       16.56     39.70 o 
 -13   3  12        0.00        3.67     37.38 o 
 -12   3  12        2.20       -1.84      8.56 o 
 -11   3  12        9.71        2.87     13.29 o 
 -10   3  12       77.00       62.80     16.98 o 
  -9   3  12      654.10      598.52     24.16 o 
  -8   3  12       94.94       99.19     10.98 o 
  -7   3  12        6.80        0.53      5.77 o 
  -6   3  12       78.43       60.44      9.25 o 
  -5   3  12        1.59        4.80      7.61 o 
  -4   3  12        8.20       12.99      7.71 o 
  -3   3  12      611.53      630.96     28.30 o 
  -2   3  12       33.78       43.68     10.35 o 
  -1   3  12       39.24       46.47     12.13 o 
   0   3  12       12.31       40.63     17.80 o 
   1   3  12        0.20      -27.69     22.46 o 
   2   3  12        9.15        0.25     29.09 o 
   3   3  12        1.07       22.71     34.07 o 
 -14   4  12        5.25        5.20     28.51 o 
 -13   4  12        3.83      -14.31     21.88 o 
 -12   4  12      141.08      155.58     15.03 o 
 -11   4  12        9.28        6.94      8.46 o 
 -10   4  12      144.01      100.62     22.44 o 
  -9   4  12      156.17      143.92     14.63 o 
  -8   4  12      215.34      205.78     16.05 o 
  -7   4  12      109.47       95.53     15.88 o 
  -6   4  12       32.71       34.39      9.64 o 
  -5   4  12        4.86        8.51     11.48 o 
  -4   4  12        0.20       -5.10      7.55 o 
  -3   4  12      298.48      316.63     25.12 o 
  -2   4  12        4.67        7.26      9.20 o 
  -1   4  12       16.86       16.48     10.07 o 
   0   4  12        0.15      -18.46     18.44 o 
   1   4  12       24.55       37.04     20.04 o 
   2   4  12       57.91       35.64     31.83 o 
   3   4  12        1.61       27.27     36.31 o 
 -14   5  12        0.17       -6.65     22.91 o 
 -13   5  12       12.29        4.81     34.90 o 
 -12   5  12        2.18        4.52      9.03 o 
 -11   5  12       44.85       51.00     10.22 o 
 -10   5  12        9.78       11.61      8.55 o 
  -9   5  12       83.59       98.76     17.98 o 
  -8   5  12       30.93       17.10      8.02 o 
  -7   5  12      199.00      182.44     16.93 o 
  -6   5  12        5.65        9.38     11.78 o 
  -5   5  12        2.84        8.09     13.73 o 
  -4   5  12       42.74       43.47     10.22 o 
  -3   5  12      108.40      112.21     13.94 o 
  -2   5  12      465.76      482.19     32.42 o 
  -1   5  12        8.64       13.62     11.65 o 
   0   5  12       14.79        9.37     38.25 o 
   1   5  12        1.64       -8.16     16.68 o 
   2   5  12        1.03      -15.09     18.55 o 
 -14   6  12        3.23      -12.21     46.09 o 
 -13   6  12       14.47        3.81     20.63 o 
 -12   6  12        4.21       -5.32      8.62 o 
 -11   6  12        0.18        9.83     10.68 o 
 -10   6  12       17.37       37.80     10.39 o 
  -9   6  12       52.55       42.32     12.54 o 
  -8   6  12        9.41       13.44      7.87 o 
  -7   6  12      377.03      412.49     20.24 o 
  -6   6  12       10.67        2.21      7.57 o 
  -5   6  12      157.52      167.39     15.63 o 
  -4   6  12       32.47       43.44     20.36 o 
  -3   6  12       70.91       78.51     14.81 o 
  -2   6  12       14.30       19.30      9.76 o 
  -1   6  12       86.03       58.47     16.68 o 
   0   6  12        7.68        0.20     15.25 o 
   1   6  12       10.32       14.23     25.74 o 
   2   6  12        0.48       -7.49     20.32 o 
 -14   7  12        4.97        3.99     23.30 o 
 -13   7  12        2.48       25.70     37.05 o 
 -12   7  12        0.22      -12.71     12.82 o 
 -11   7  12       29.44       16.73      9.63 o 
 -10   7  12        0.08        2.90     10.02 o 
  -9   7  12        3.53       16.03      8.69 o 
  -8   7  12       75.28       61.66     11.13 o 
  -7   7  12       26.35       10.67      8.92 o 
  -6   7  12       69.82       73.10     13.37 o 
  -5   7  12        0.28       12.07      8.16 o 
  -4   7  12        2.08       -3.77      7.96 o 
  -3   7  12       74.09       74.24     12.15 o 
  -2   7  12      183.03      153.74     38.23 o 
  -1   7  12      168.08      146.09     24.25 o 
   0   7  12        2.01       12.53     18.76 o 
   1   7  12        2.97       -7.33     18.82 o 
   2   7  12       13.65        0.42     23.62 o 
 -14   8  12        0.29       10.20     37.22 o 
 -13   8  12        6.57       15.09     35.39 o 
 -12   8  12        1.31       -0.03     10.35 o 
 -11   8  12        0.70       -1.14      9.14 o 
 -10   8  12       74.72       88.49     13.54 o 
  -9   8  12        1.69       11.18     11.69 o 
  -8   8  12       62.89       70.37     11.93 o 
  -7   8  12       48.92       44.85     10.66 o 
  -6   8  12        1.05        4.95      8.67 o 
  -5   8  12       50.42       64.51     11.77 o 
  -4   8  12      640.87      665.92     33.14 o 
  -3   8  12      198.19      219.56     46.46 o 
  -2   8  12        1.49      -10.26      9.36 o 
  -1   8  12        0.41        0.25     14.11 o 
   0   8  12        0.04       -8.18     15.64 o 
   1   8  12        5.26        6.59     18.61 o 
   2   8  12       23.18       21.22     26.77 o 
 -13   9  12        4.72        4.81     33.57 o 
 -12   9  12        1.10       -9.59      9.29 o 
 -11   9  12       47.86       50.10     11.99 o 
 -10   9  12       23.29       21.39     10.09 o 
  -9   9  12      132.99      159.66     22.82 o 
  -8   9  12        4.04       -5.81      7.76 o 
  -7   9  12        3.63        2.23      8.33 o 
  -6   9  12      354.73      382.88     31.45 o 
  -5   9  12      337.16      322.55     22.07 o 
  -4   9  12      286.43      307.62     48.68 o 
  -3   9  12        9.26        3.35      9.76 o 
  -2   9  12        1.41        3.39     12.25 o 
  -1   9  12       19.70       21.99     15.42 o 
   0   9  12       17.93       25.38     49.36 o 
   1   9  12        9.14       25.31     51.35 o 
   2   9  12        0.07       -7.77     19.82 o 
 -13  10  12        1.64        3.73     32.41 o 
 -12  10  12        0.02       -4.39     10.03 o 
 -11  10  12       26.36       24.99     11.93 o 
 -10  10  12        1.28      -10.85      8.11 o 
  -9  10  12       35.06        5.86     11.98 o 
  -8  10  12        0.01       -6.29      7.97 o 
  -7  10  12      170.41      219.64     22.18 o 
  -6  10  12      113.83      135.98     31.68 o 
  -5  10  12       21.04       16.93     10.06 o 
  -4  10  12      170.37      171.62     22.28 o 
  -3  10  12        1.41        1.55     11.21 o 
  -2  10  12        7.00       11.43     12.64 o 
  -1  10  12        1.15       46.61     20.60 o 
   0  10  12        0.34       14.51     48.99 o 
   1  10  12       24.48       11.62     21.07 o 
 -13  11  12        0.02       15.25     34.98 o 
 -12  11  12       41.73       51.42     12.80 o 
 -11  11  12       21.45        7.77     11.85 o 
 -10  11  12       37.25       97.73     35.29 o 
  -9  11  12        3.12       -1.73     14.32 o 
  -8  11  12        0.21       -6.40      8.24 o 
  -7  11  12        0.23        0.49     10.13 o 
  -6  11  12      268.05      302.57     23.17 o 
  -5  11  12       23.80       22.03     10.71 o 
  -4  11  12       11.99       14.43     10.49 o 
  -3  11  12       24.22       30.55     16.42 o 
  -2  11  12       18.68       16.37     11.19 o 
  -1  11  12       22.52       29.10     18.29 o 
   0  11  12        3.92      -34.15     47.16 o 
   1  11  12        8.30      -12.38     50.23 o 
 -12  12  12        0.02        4.93     10.13 o 
 -11  12  12       28.76       35.65     11.40 o 
 -10  12  12        1.04       16.15     10.13 o 
  -9  12  12      134.55      134.43     16.55 o 
  -8  12  12       10.91       19.66     10.31 o 
  -7  12  12       14.31       -6.23      9.54 o 
  -6  12  12        1.27        8.12     11.10 o 
  -5  12  12       94.05      110.69     16.30 o 
  -4  12  12        0.58      -13.90      9.27 o 
  -3  12  12        2.96       11.75     11.19 o 
  -2  12  12       36.58       32.73     13.15 o 
  -1  12  12        7.63        7.88     24.00 o 
   0  12  12        0.03       22.55     53.13 o 
 -12  13  12        0.70        5.90     29.18 o 
 -11  13  12        1.81        0.36     10.35 o 
 -10  13  12        2.96        4.18      9.70 o 
  -9  13  12       48.79       52.21     19.32 o 
  -8  13  12      118.21      108.74     32.70 o 
  -7  13  12        6.47       10.54     11.07 o 
  -6  13  12       27.90       26.47     11.74 o 
  -5  13  12        2.16        1.80     10.28 o 
  -4  13  12        0.86        7.71     11.15 o 
  -3  13  12       11.45       -8.21     10.09 o 
  -2  13  12       32.83       27.16     12.54 o 
  -1  13  12        4.66        4.19     16.60 o 
   0  13  12        4.71      -27.11     48.91 o 
 -11  14  12        0.57        7.70     10.84 o 
 -10  14  12        2.42       15.23     11.30 o 
  -9  14  12        1.57       10.99     10.44 o 
  -8  14  12       29.08       27.52     12.54 o 
  -7  14  12       23.31       -2.93     10.64 o 
  -6  14  12      109.26      135.80     17.85 o 
  -5  14  12        1.48       -4.46     10.07 o 
  -4  14  12        1.77       -2.43     10.30 o 
  -3  14  12        7.72       -2.93     11.13 o 
  -2  14  12        1.56        6.70     18.73 o 
  -1  14  12        1.63        9.41     17.56 o 
 -10  15  12        0.03       -9.50     12.12 o 
  -9  15  12       11.74       38.62     12.36 o 
  -8  15  12       78.06       97.68     40.57 o 
  -7  15  12       25.19       43.51     14.35 o 
  -6  15  12        8.23        1.00     11.86 o 
  -5  15  12        0.50        1.90     11.16 o 
  -4  15  12        4.31       18.25     16.55 o 
  -3  15  12        3.00        1.00     11.33 o 
  -2  15  12        4.44       10.59     12.82 o 
  -9  16  12        1.22      -11.85     10.36 o 
  -8  16  12        0.99       -5.34     11.92 o 
  -7  16  12        1.44        5.74     15.96 o 
  -6  16  12        1.47      -10.24     10.94 o 
  -5  16  12       15.84       41.24     14.34 o 
  -4  16  12        5.59        5.15     11.56 o 
  -3  16  12        3.83       20.41     13.42 o 
  -8  17  12       10.95       17.21     18.11 o 
  -7  17  12        0.55       -2.20     12.66 o 
  -6  17  12        0.00       -5.88     11.53 o 
  -5  17  12        3.56        8.72     13.53 o 
  -4  17  12        0.66       12.05     19.43 o 
 -15   1  13        4.42      -16.32     28.42 o 
 -14   1  13        2.15       -6.28     24.49 o 
 -13   1  13        8.27       -6.08      9.55 o 
 -12   1  13       87.75       54.23     17.51 o 
 -11   1  13       25.51        3.93      8.08 o 
 -10   1  13        2.80       -6.66      6.79 o 
  -9   1  13        5.84       22.86      8.51 o 
  -8   1  13       16.80        9.03      7.17 o 
  -7   1  13       59.51       60.61      9.99 o 
  -6   1  13       20.29       15.88      7.96 o 
  -5   1  13      271.70      236.21     15.87 o 
  -4   1  13        7.73       -4.73      7.18 o 
  -3   1  13      147.92      114.74     23.80 o 
  -2   1  13        8.60        8.42      8.15 o 
  -1   1  13        0.34        0.35     15.19 o 
   0   1  13        0.10       18.98     17.60 o 
   1   1  13        7.81       14.61     17.98 o 
   2   1  13        0.34       -1.37     18.65 o 
 -15   2  13       14.82       -7.36     30.92 o 
 -14   2  13        3.00      -28.49     24.31 o 
 -13   2  13        9.29        2.71     10.06 o 
 -12   2  13      128.91      115.32     13.92 o 
 -11   2  13        4.37        1.91      8.24 o 
 -10   2  13      105.22      102.09     29.80 o 
  -9   2  13        1.44        8.14      8.52 o 
  -8   2  13        9.12       16.49      7.61 o 
  -7   2  13       12.39        3.24     14.12 o 
  -6   2  13        1.50       -1.26      7.04 o 
  -5   2  13      339.58      334.61     29.37 o 
  -4   2  13       14.63        6.29      7.17 o 
  -3   2  13        1.08       -5.85      7.91 o 
  -2   2  13       38.11       35.51      9.27 o 
  -1   2  13        0.13        5.33     15.86 o 
   0   2  13       41.23       64.28     21.89 o 
   1   2  13       22.08       32.08     29.34 o 
   2   2  13       20.27       24.47     36.72 o 
 -15   3  13        1.86       11.83     26.99 o 
 -14   3  13        0.21       -8.29     25.17 o 
 -13   3  13        2.71       -5.59      9.47 o 
 -12   3  13       86.62       92.48     20.58 o 
 -11   3  13        3.14        1.14      8.39 o 
 -10   3  13       49.03       22.06     12.03 o 
  -9   3  13      316.95      383.49     22.14 o 
  -8   3  13      303.94      240.77     25.41 o 
  -7   3  13        3.31        1.62      6.17 o 
  -6   3  13      117.14      113.92     13.91 o 
  -5   3  13        0.37        4.80     14.30 o 
  -4   3  13      186.03      144.06     13.79 o 
  -3   3  13        1.41        0.88     12.04 o 
  -2   3  13       84.28      103.31     22.83 o 
  -1   3  13       28.11       76.76     37.38 o 
   0   3  13       26.01       36.64     32.74 o 
   1   3  13        0.54      -22.71     29.09 o 
   2   3  13       12.58       44.26     36.06 o 
 -14   4  13        0.68      -18.96     23.72 o 
 -13   4  13        2.59        5.19      9.86 o 
 -12   4  13        6.98        5.28     19.14 o 
 -11   4  13       92.65       66.07     20.57 o 
 -10   4  13      417.79      431.12     43.72 o 
  -9   4  13      105.59      121.68     14.07 o 
  -8   4  13       61.71       63.73     12.39 o 
  -7   4  13        8.80       -7.00      9.32 o 
  -6   4  13        6.06        2.13      7.35 o 
  -5   4  13       16.20       -3.44      7.61 o 
  -4   4  13      452.51      444.41     21.87 o 
  -3   4  13        9.85        7.98     11.16 o 
  -2   4  13       32.55       14.65     10.30 o 
  -1   4  13        6.38       10.80     15.53 o 
   0   4  13       15.59       46.25     36.47 o 
   1   4  13        1.99       -2.82     30.92 o 
   2   4  13       10.64       37.05     38.13 o 
 -14   5  13        0.85      -30.30     22.58 o 
 -13   5  13        9.29        4.89     13.25 o 
 -12   5  13       52.89       46.45     12.07 o 
 -11   5  13        2.63        6.48      8.86 o 
 -10   5  13      354.74      322.66     21.09 o 
  -9   5  13      174.29      161.61     15.58 o 
  -8   5  13      577.65      609.40     30.90 o 
  -7   5  13      343.01      359.82     19.35 o 
  -6   5  13      256.38      244.94     24.36 o 
  -5   5  13        1.95       -0.59     11.25 o 
  -4   5  13        3.17       -6.25      7.66 o 
  -3   5  13        0.26        6.24      8.68 o 
  -2   5  13      148.09      214.40     18.61 o 
  -1   5  13       54.88       48.39     19.43 o 
   0   5  13       48.73       35.90     33.53 o 
   1   5  13        9.23       12.85     39.87 o 
   2   5  13       18.15      -22.38     36.06 o 
 -14   6  13        1.06       18.07     38.63 o 
 -13   6  13        0.05      -21.06     14.04 o 
 -12   6  13       16.63        5.62     10.62 o 
 -11   6  13      135.05      122.64     14.92 o 
 -10   6  13      102.76       81.47     12.69 o 
  -9   6  13       19.50        2.02      9.19 o 
  -8   6  13      156.11      136.79     14.50 o 
  -7   6  13        1.68       10.27      7.73 o 
  -6   6  13        8.57        8.93      8.35 o 
  -5   6  13        0.11        4.89      8.23 o 
  -4   6  13       14.21       36.54     11.04 o 
  -3   6  13      206.14      177.72     17.55 o 
  -2   6  13       16.37       15.99     10.32 o 
  -1   6  13        0.94      -15.86     17.70 o 
   0   6  13       11.39      -12.50     17.08 o 
   1   6  13        0.05       -6.83     20.25 o 
 -14   7  13        6.51       -0.58     35.97 o 
 -13   7  13        0.60        5.66     16.12 o 
 -12   7  13        0.91       -8.03     10.08 o 
 -11   7  13       14.27        4.42     18.18 o 
 -10   7  13       96.57       93.74     13.75 o 
  -9   7  13        0.88        1.26      7.83 o 
  -8   7  13       16.88       25.29     13.11 o 
  -7   7  13      171.93      235.00     25.83 o 
  -6   7  13       21.42       23.79     15.18 o 
  -5   7  13       15.48       28.77     23.00 o 
  -4   7  13       46.60       62.28     16.24 o 
  -3   7  13        0.85        0.14      8.92 o 
  -2   7  13       40.93       50.34     10.82 o 
  -1   7  13        7.68        6.47     40.12 o 
   0   7  13        2.29       25.70     20.13 o 
   1   7  13       20.17       28.68     35.02 o 
 -14   8  13       25.88      -14.09     38.30 o 
 -13   8  13        5.44       35.44     44.10 o 
 -12   8  13       10.34       24.96     18.78 o 
 -11   8  13        6.14        5.92      9.35 o 
 -10   8  13        0.20       -7.59      8.38 o 
  -9   8  13       34.46       36.75     11.14 o 
  -8   8  13      167.04      204.28     17.71 o 
  -7   8  13        5.54        3.94     12.38 o 
  -6   8  13      109.11      105.94     14.67 o 
  -5   8  13       20.32       24.30     10.57 o 
  -4   8  13        0.20       10.37     11.35 o 
  -3   8  13       22.15        9.45     10.44 o 
  -2   8  13       12.35       -0.52     13.21 o 
  -1   8  13        0.24       14.51     44.51 o 
   0   8  13        6.89       -0.03     19.08 o 
   1   8  13        3.33       -6.21     21.07 o 
 -13   9  13       45.60       35.34     18.68 o 
 -12   9  13       17.39       22.58     10.86 o 
 -11   9  13       10.46        2.81      9.56 o 
 -10   9  13        5.57       12.82      9.07 o 
  -9   9  13        4.45       13.25     13.86 o 
  -8   9  13       42.41       54.22     21.98 o 
  -7   9  13       87.89      115.72     14.96 o 
  -6   9  13      358.31      334.98     47.79 o 
  -5   9  13       37.23       36.84     11.07 o 
  -4   9  13      110.67      156.84     25.11 o 
  -3   9  13       58.53       55.11     15.04 o 
  -2   9  13       10.83       24.86     11.87 o 
  -1   9  13        5.75      -22.88     43.77 o 
   0   9  13       13.60       21.58     22.17 o 
   1   9  13        4.67       -5.38     21.46 o 
 -13  10  13        0.07       18.89     28.31 o 
 -12  10  13        8.96      -12.08      9.22 o 
 -11  10  13        2.85       -0.40      9.09 o 
 -10  10  13       16.54        7.22      9.36 o 
  -9  10  13        3.75       -2.51      7.20 o 
  -8  10  13        1.43       -7.00      7.05 o 
  -7  10  13        8.02        8.76      8.18 o 
  -6  10  13       36.57       40.02     14.29 o 
  -5  10  13      164.53      180.90     23.46 o 
  -4  10  13       30.35       20.66     12.14 o 
  -3  10  13        5.01       12.21     11.85 o 
  -2  10  13       27.43       20.53     22.71 o 
  -1  10  13        1.04       25.70     51.39 o 
   0  10  13        0.72        1.31     24.04 o 
 -13  11  13       19.34       18.32     18.57 o 
 -12  11  13        1.29       25.37     12.62 o 
 -11  11  13       15.72        4.73      9.22 o 
 -10  11  13        7.88       16.07     10.19 o 
  -9  11  13        1.25        4.29      9.14 o 
  -8  11  13        2.55        2.74     10.05 o 
  -7  11  13       41.38       41.45     11.91 o 
  -6  11  13      286.12      278.31     30.96 o 
  -5  11  13       30.85       14.62     12.39 o 
  -4  11  13       79.59       92.23     16.25 o 
  -3  11  13        1.50       -8.57     10.65 o 
  -2  11  13        9.18       22.36     13.44 o 
  -1  11  13        1.24       33.16     54.13 o 
   0  11  13        5.55       -0.80     19.31 o 
 -12  12  13        3.15       10.65     10.34 o 
 -11  12  13        0.38       14.89      9.96 o 
 -10  12  13       64.97       76.90     14.21 o 
  -9  12  13        0.65       10.30     10.06 o 
  -8  12  13        0.32        3.95     11.08 o 
  -7  12  13       55.85       45.90     13.95 o 
  -6  12  13        7.27        6.75     11.97 o 
  -5  12  13        3.29        0.50     10.67 o 
  -4  12  13        9.79       19.45     12.00 o 
  -3  12  13        0.16       12.82     11.33 o 
  -2  12  13        2.39       13.72     12.49 o 
  -1  12  13       11.49        3.07     52.06 o 
 -11  13  13        0.04       -3.37     10.19 o 
 -10  13  13       27.00       43.18     12.00 o 
  -9  13  13        6.24       12.77     12.15 o 
  -8  13  13       16.37       14.60     12.11 o 
  -7  13  13        8.17        7.22     11.29 o 
  -6  13  13       41.09       68.22     22.27 o 
  -5  13  13        2.33       -8.91     10.54 o 
  -4  13  13       13.19       14.96     12.28 o 
  -3  13  13       10.26       16.99     21.37 o 
  -2  13  13        0.57      -16.07     17.35 o 
  -1  13  13        1.35       14.01     55.87 o 
 -11  14  13        2.42      -11.93     10.30 o 
 -10  14  13        0.13       -4.72     10.16 o 
  -9  14  13       25.60       36.20     14.09 o 
  -8  14  13        7.83       14.24     16.99 o 
  -7  14  13       16.99        7.11     12.91 o 
  -6  14  13       12.23       22.11     12.51 o 
  -5  14  13        0.08       -8.21     11.15 o 
  -4  14  13        0.62        5.79     12.36 o 
  -3  14  13        0.11       -5.54     24.58 o 
  -2  14  13        1.17      -10.84     27.73 o 
 -10  15  13        0.00       18.38     11.46 o 
  -9  15  13       22.02       39.42     23.13 o 
  -8  15  13       35.66       23.11     13.82 o 
  -7  15  13        1.67       16.17     13.68 o 
  -6  15  13        0.03       23.94     13.23 o 
  -5  15  13        6.50        4.87     11.97 o 
  -4  15  13        0.55        9.89     12.89 o 
  -3  15  13        0.00       -3.19     12.36 o 
  -8  16  13        0.57       11.22     16.58 o 
  -7  16  13        1.01       -1.66     12.88 o 
  -6  16  13        1.27       14.69     19.77 o 
  -5  16  13        0.00        4.69     13.90 o 
  -4  16  13        3.44       16.19     13.35 o 
 -15   0  14        3.73       -5.80     45.09 o 
 -14   0  14        4.67       22.38     38.05 o 
 -13   0  14        2.05       28.87     22.84 o 
 -12   0  14       26.96       29.49     14.67 o 
 -11   0  14       35.34       51.58     20.18 o 
 -10   0  14       43.99       36.94     13.77 o 
  -9   0  14      406.11      384.09     36.39 o 
  -8   0  14       21.90        5.72     11.19 o 
  -7   0  14       42.98       91.43     20.47 o 
  -6   0  14        0.87      -16.68     13.30 o 
  -5   0  14      212.75      175.85     21.35 o 
  -4   0  14      466.38      420.15     83.68 o 
  -3   0  14       15.28        7.10     25.70 o 
  -2   0  14        0.53        4.72     24.45 o 
  -1   0  14       17.64       -4.64     25.45 o 
   0   0  14        0.60       -5.47     24.95 o 
   1   0  14        0.81       -8.87     24.70 o 
 -15   1  14        0.80      -41.54     27.69 o 
 -14   1  14        9.02        3.89     24.09 o 
 -13   1  14       90.51      104.08     14.71 o 
 -12   1  14        8.83        6.34      9.47 o 
 -11   1  14       72.48       77.73     16.50 o 
 -10   1  14       13.47       25.74     10.28 o 
  -9   1  14       10.04       17.04      9.61 o 
  -8   1  14        1.99       -7.10      6.40 o 
  -7   1  14       38.64       40.43     26.36 o 
  -6   1  14      221.80      179.76     33.20 o 
  -5   1  14       10.65       12.84      8.55 o 
  -4   1  14       48.95       27.22      8.99 o 
  -3   1  14       58.78       67.83     11.19 o 
  -2   1  14       14.75        6.20     19.35 o 
  -1   1  14        8.51       28.46     18.74 o 
   0   1  14        0.07        8.24     19.60 o 
   1   1  14        7.00       15.50     19.42 o 
 -15   2  14        4.48       -7.66     30.23 o 
 -14   2  14        0.12      -32.22     24.57 o 
 -13   2  14       12.51       -4.11     10.33 o 
 -12   2  14        3.64       -7.46      9.40 o 
 -11   2  14      105.18       72.30     11.83 o 
 -10   2  14        0.12        0.45      8.16 o 
  -9   2  14       81.04       55.00     11.38 o 
  -8   2  14        1.75        7.29      7.42 o 
  -7   2  14       17.79       45.97      9.88 o 
  -6   2  14       70.37       45.84     10.68 o 
  -5   2  14        5.71        4.57      7.96 o 
  -4   2  14        3.55        2.79      7.50 o 
  -3   2  14       14.37       22.31      8.86 o 
  -2   2  14       11.35       14.10     26.32 o 
  -1   2  14        0.03       25.61     20.10 o 
   0   2  14       10.55       44.90     22.01 o 
   1   2  14        1.91        0.34     19.13 o 
 -15   3  14        0.29       -2.84     25.99 o 
 -14   3  14        1.08       31.86     27.43 o 
 -13   3  14        0.00       14.46     11.08 o 
 -12   3  14        1.07      -10.73      9.35 o 
 -11   3  14       74.89       58.03     12.79 o 
 -10   3  14       71.70       78.90     19.69 o 
  -9   3  14       15.11       21.20      9.01 o 
  -8   3  14       17.96        5.58     18.39 o 
  -7   3  14        0.08       -3.58     11.07 o 
  -6   3  14        1.17       17.25      9.06 o 
  -5   3  14       98.76      110.08     17.82 o 
  -4   3  14        0.38        0.04      8.38 o 
  -3   3  14       88.86      131.04     14.15 o 
  -2   3  14        0.47      -14.66     16.50 o 
  -1   3  14        9.86       12.20     31.33 o 
   0   3  14       16.71        9.53     34.98 o 
   1   3  14        0.58       28.27     33.82 o 
 -15   4  14        1.24       12.76     26.44 o 
 -14   4  14        0.99        6.30     37.30 o 
 -13   4  14        0.08        3.75     19.55 o 
 -12   4  14        7.14       10.98     11.61 o 
 -11   4  14       58.55       59.58     12.71 o 
 -10   4  14       10.82       18.05      9.47 o 
  -9   4  14       59.19       81.31     15.48 o 
  -8   4  14      363.88      358.63     19.78 o 
  -7   4  14        9.58       31.55     10.19 o 
  -6   4  14        9.68      -10.28      7.49 o 
  -5   4  14       62.36       54.70     20.12 o 
  -4   4  14        8.67       10.78      8.66 o 
  -3   4  14      102.88      105.28     24.42 o 
  -2   4  14        2.26       28.27     34.48 o 
  -1   4  14        6.13       61.92     39.87 o 
   0   4  14        1.35        3.23     35.73 o 
   1   4  14        8.63        3.56     34.98 o 
 -14   5  14        0.01       37.05     38.54 o 
 -13   5  14        1.42      -17.24     11.50 o 
 -12   5  14        0.23       12.31     10.01 o 
 -11   5  14       59.73       57.01     24.95 o 
 -10   5  14       18.90        2.50     12.72 o 
  -9   5  14      482.78      443.53     24.80 o 
  -8   5  14      123.20      109.06     25.78 o 
  -7   5  14      104.49      114.23     16.08 o 
  -6   5  14       97.10      102.60     14.31 o 
  -5   5  14        0.06       11.10      9.46 o 
  -4   5  14      133.27      110.42     15.20 o 
  -3   5  14        4.72       -7.07     13.51 o 
  -2   5  14        0.00       41.20     40.04 o 
  -1   5  14       49.42       39.54     41.03 o 
   0   5  14        1.47       15.67     39.79 o 
   1   5  14        1.75      -43.02     36.31 o 
 -14   6  14        0.67       16.41     36.06 o 
 -13   6  14        1.68        3.93     10.68 o 
 -12   6  14        0.11       -3.05     10.09 o 
 -11   6  14       11.10       23.35     10.54 o 
 -10   6  14        8.71        8.85      9.14 o 
  -9   6  14      128.77      101.66     13.64 o 
  -8   6  14      100.96      117.41     13.16 o 
  -7   6  14       21.32       43.92     16.86 o 
  -6   6  14      107.04       98.65     14.20 o 
  -5   6  14        3.03       12.26      9.47 o 
  -4   6  14      147.86      164.23     17.53 o 
  -3   6  14      181.56      195.63     27.98 o 
  -2   6  14        0.02       -1.91     39.04 o 
  -1   6  14        5.66       25.53     21.34 o 
   0   6  14        0.51      -23.46     38.38 o 
 -14   7  14        1.07       23.87     38.13 o 
 -13   7  14        0.78       -4.41     11.25 o 
 -12   7  14        2.16       -2.98     12.58 o 
 -11   7  14       20.48       13.53     10.34 o 
 -10   7  14       39.45       54.75     12.65 o 
  -9   7  14        0.23       -8.56      7.55 o 
  -8   7  14       24.72       25.45      8.82 o 
  -7   7  14       52.34       28.66     10.85 o 
  -6   7  14      222.23      237.15     20.19 o 
  -5   7  14      195.84      135.57     16.30 o 
  -4   7  14       24.08        9.64     10.71 o 
  -3   7  14       50.30       41.58     16.48 o 
  -2   7  14        0.04       10.58     21.24 o 
  -1   7  14        6.53        8.81     18.19 o 
   0   7  14        1.38      -13.18     21.39 o 
 -14   8  14       10.02       -5.55     34.98 o 
 -13   8  14        0.66      -11.68     10.87 o 
 -12   8  14        0.00        9.19     12.33 o 
 -11   8  14       10.37       -4.35      9.38 o 
 -10   8  14        8.20       11.96     11.56 o 
  -9   8  14       53.55       74.08     12.84 o 
  -8   8  14       76.22       80.49     11.98 o 
  -7   8  14        0.29       -9.06     11.87 o 
  -6   8  14      151.24      152.32     26.45 o 
  -5   8  14       75.86      104.90     15.35 o 
  -4   8  14        9.12        5.56     11.37 o 
  -3   8  14      148.63      242.80     61.55 o 
  -2   8  14       15.68       -2.57     19.81 o 
  -1   8  14       16.56       37.93     20.53 o 
   0   8  14       15.66       10.20     22.74 o 
 -13   9  14       16.88       17.41     12.92 o 
 -12   9  14       14.03        3.61     10.44 o 
 -11   9  14        9.15       11.58     10.18 o 
 -10   9  14        0.04       15.59     16.75 o 
  -9   9  14       19.96       24.21     10.10 o 
  -8   9  14       79.32       80.03     24.45 o 
  -7   9  14       44.99       48.85     11.90 o 
  -6   9  14       37.34       20.73     11.01 o 
  -5   9  14      188.77      204.87     34.57 o 
  -4   9  14       24.79       32.53     19.30 o 
  -3   9  14        0.24        1.68     26.86 o 
  -2   9  14        0.00       28.27     22.48 o 
  -1   9  14       22.50      -34.57     48.57 o 
   0   9  14        0.73       -3.99     25.65 o 
 -13  10  14        0.04       12.93     10.97 o 
 -12  10  14        2.43        3.44     10.02 o 
 -11  10  14        9.28        8.76      9.51 o 
 -10  10  14        1.82       14.01     10.17 o 
  -9  10  14       10.71       11.25     12.81 o 
  -8  10  14        6.52       -9.15      8.88 o 
  -7  10  14       36.79       33.14     13.09 o 
  -6  10  14       37.13       65.95     20.17 o 
  -5  10  14       11.45       11.88     11.56 o 
  -4  10  14       15.74       15.07     13.98 o 
  -3  10  14       31.75       37.41     20.44 o 
  -2  10  14        0.13       -0.05     20.64 o 
  -1  10  14        2.12      -42.52     49.15 o 
 -12  11  14        0.42       -0.56     10.30 o 
 -11  11  14        0.00        6.46     10.08 o 
 -10  11  14        0.56        6.48      9.97 o 
  -9  11  14        0.57        1.17      9.76 o 
  -8  11  14        0.35       -1.03     10.81 o 
  -7  11  14       27.97       39.84     13.68 o 
  -6  11  14       16.01       20.24     13.24 o 
  -5  11  14        4.85        9.20     12.98 o 
  -4  11  14       10.10      -12.64     12.06 o 
  -3  11  14        0.92        9.25     25.86 o 
  -2  11  14        1.84       31.07     21.88 o 
  -1  11  14        4.93      -12.35     53.22 o 
 -12  12  14        0.89        8.54     12.19 o 
 -11  12  14        6.15       18.37     11.10 o 
 -10  12  14        0.32        0.24      9.70 o 
  -9  12  14       11.70       -1.64     14.15 o 
  -8  12  14        1.33       -7.64     10.81 o 
  -7  12  14       21.88       24.78     12.63 o 
  -6  12  14        2.52        9.69     12.15 o 
  -5  12  14        8.73       -8.28     16.00 o 
  -4  12  14       11.85        1.00     17.17 o 
  -3  12  14        2.56       -8.88     12.01 o 
  -2  12  14        6.83      -18.14     22.50 o 
 -11  13  14        6.51      -11.20     10.40 o 
 -10  13  14        1.20        8.45     11.03 o 
  -9  13  14        5.01        3.45     11.16 o 
  -8  13  14        2.66       16.67     16.70 o 
  -7  13  14        1.44       -0.56     11.21 o 
  -6  13  14        0.05       12.10     13.23 o 
  -5  13  14        0.06        9.57     12.86 o 
  -4  13  14        2.92       24.85     14.18 o 
  -3  13  14        0.17       11.12     14.69 o 
 -10  14  14        6.97       -0.15     10.96 o 
  -9  14  14        5.30       22.10     14.34 o 
  -8  14  14       47.38       38.73     16.31 o 
  -7  14  14        4.43        0.55     13.08 o 
  -6  14  14        0.48      -10.71     12.13 o 
  -5  14  14        7.21        1.98     13.91 o 
  -4  14  14       24.47       55.12     16.04 o 
  -3  14  14       11.94       10.96     18.40 o 
  -9  15  14       11.41        9.03     13.72 o 
  -8  15  14        0.13       14.16     14.00 o 
  -7  15  14        5.07       -5.54     13.63 o 
  -6  15  14       18.66        0.45     13.77 o 
  -5  15  14        0.04       22.21     14.57 o 
 -15   1  15        0.02      -38.92     25.94 o 
 -14   1  15        0.67      -14.80     11.11 o 
 -13   1  15       15.01       29.86     16.04 o 
 -12   1  15      122.21      113.53     14.96 o 
 -11   1  15      118.24       92.40     14.31 o 
 -10   1  15        0.06       -0.48      8.43 o 
  -9   1  15       24.27       22.94     10.75 o 
  -8   1  15       93.24       86.64     14.76 o 
  -7   1  15       20.59       22.20     17.70 o 
  -6   1  15       15.31       19.88      9.41 o 
  -5   1  15       17.32        6.37      8.90 o 
  -4   1  15        2.00      -16.19     10.79 o 
  -3   1  15       25.46       27.13      9.60 o 
  -2   1  15       31.42        9.77     21.16 o 
  -1   1  15        0.99       -3.42     19.47 o 
   0   1  15        0.05        9.31     22.71 o 
 -15   2  15        0.40      -13.52     38.50 o 
 -14   2  15       16.08      -10.33     15.11 o 
 -13   2  15       11.23       26.82     12.67 o 
 -12   2  15       11.46       10.42      9.70 o 
 -11   2  15       59.36       77.12     15.84 o 
 -10   2  15       20.52       20.72      9.93 o 
  -9   2  15        9.13        9.67      8.70 o 
  -8   2  15        0.02        0.13      8.46 o 
  -7   2  15       77.56       33.05     22.30 o 
  -6   2  15       18.22       12.55     16.71 o 
  -5   2  15       22.13       45.03     11.35 o 
  -4   2  15        6.24       13.37      9.50 o 
  -3   2  15       12.36        5.38      8.91 o 
  -2   2  15        0.27       -0.29     18.56 o 
  -1   2  15        4.53       18.74     28.22 o 
   0   2  15        2.68       45.47     24.27 o 
 -15   3  15        0.01      -16.50     42.11 o 
 -14   3  15       11.04       19.53     12.50 o 
 -13   3  15        1.70       -4.32     10.49 o 
 -12   3  15       69.03       94.06     14.58 o 
 -11   3  15       49.81       36.57     12.66 o 
 -10   3  15        0.00        5.29      8.60 o 
  -9   3  15        8.20        5.13      9.40 o 
  -8   3  15       68.07       79.44     13.96 o 
  -7   3  15      125.49      125.74     15.60 o 
  -6   3  15       78.41       70.87     13.12 o 
  -5   3  15       53.19       20.96      9.88 o 
  -4   3  15      222.44      224.81     20.08 o 
  -3   3  15        0.13       -6.94      8.36 o 
  -2   3  15       22.82       48.04     25.78 o 
  -1   3  15        0.91       25.85     19.93 o 
   0   3  15       15.87       40.12     24.46 o 
 -14   4  15        1.06        3.53     14.45 o 
 -13   4  15        8.63       -2.12     10.55 o 
 -12   4  15        7.97        5.07     10.59 o 
 -11   4  15        6.82        4.90     11.86 o 
 -10   4  15        0.33        8.66      9.17 o 
  -9   4  15      640.11      559.36     28.20 o 
  -8   4  15        7.56       14.12      9.64 o 
  -7   4  15       52.81       38.46     20.32 o 
  -6   4  15        2.48       -7.79      8.61 o 
  -5   4  15       37.26       42.44     11.98 o 
  -4   4  15       13.83        7.38     22.94 o 
  -3   4  15        0.57       14.06     13.44 o 
  -2   4  15       57.03       37.06     32.45 o 
  -1   4  15        6.57       -6.85     24.12 o 
   0   4  15        5.14       -3.73     37.80 o 
 -14   5  15        0.32      -15.71     10.47 o 
 -13   5  15        0.48       -0.15     10.86 o 
 -12   5  15        0.75       -3.28     15.04 o 
 -11   5  15      138.13      132.65     16.64 o 
 -10   5  15      105.42       94.62     14.33 o 
  -9   5  15        2.47       13.28      8.98 o 
  -8   5  15      295.37      328.97     31.66 o 
  -7   5  15      147.71      135.46     16.67 o 
  -6   5  15        0.61        6.85     18.86 o 
  -5   5  15        5.70        1.71     16.21 o 
  -4   5  15       73.31       80.68     18.11 o 
  -3   5  15       76.02       58.26     14.67 o 
  -2   5  15        7.90      -45.26     34.15 o 
  -1   5  15        2.08      -30.26     38.79 o 
   0   5  15        1.90      -10.78     40.62 o 
 -14   6  15        0.09       -1.64     12.16 o 
 -13   6  15        9.58       21.80     12.03 o 
 -12   6  15       30.31       53.60     13.98 o 
 -11   6  15       33.63       56.17     19.30 o 
 -10   6  15       36.26       36.97     13.40 o 
  -9   6  15      305.80      291.37     20.88 o 
  -8   6  15        0.65       16.89     11.84 o 
  -7   6  15       12.95       19.51     10.63 o 
  -6   6  15       13.76        6.85      9.26 o 
  -5   6  15       34.88       31.56     12.18 o 
  -4   6  15        3.92       13.06     13.41 o 
  -3   6  15        1.16        2.12     10.69 o 
  -2   6  15        0.07      -41.11     38.63 o 
  -1   6  15        1.09        1.99     43.93 o 
 -14   7  15        0.78        3.35     17.15 o 
 -13   7  15       15.32       10.79     12.25 o 
 -12   7  15        3.37        1.00      9.76 o 
 -11   7  15       10.11        7.29     10.90 o 
 -10   7  15        0.98       -7.50      8.80 o 
  -9   7  15       12.15       24.78     10.32 o 
  -8   7  15       11.58       11.90      9.48 o 
  -7   7  15       32.97       44.06     11.85 o 
  -6   7  15       19.63       24.18     12.61 o 
  -5   7  15       58.72       76.15     15.12 o 
  -4   7  15        0.31        1.75     26.59 o 
  -3   7  15       17.20       23.07     12.94 o 
  -2   7  15        3.48       52.80     50.98 o 
  -1   7  15       24.06      -30.17     44.35 o 
 -14   8  15        1.00      -19.74     17.37 o 
 -13   8  15       41.09       29.24     13.23 o 
 -12   8  15       28.57       50.24     26.02 o 
 -11   8  15        2.64        8.28     10.32 o 
 -10   8  15       19.70       19.04     12.19 o 
  -9   8  15        7.80        5.43      9.20 o 
  -8   8  15       37.18       23.16     10.30 o 
  -7   8  15       74.81       90.18     14.65 o 
  -6   8  15       38.19       32.23     12.26 o 
  -5   8  15        1.13        0.24     10.64 o 
  -4   8  15        7.52       31.46     12.00 o 
  -3   8  15        0.43      -10.95     13.99 o 
  -2   8  15       22.45        4.23     46.09 o 
  -1   8  15        0.02        4.98     21.46 o 
 -13   9  15        1.78       33.86     13.13 o 
 -12   9  15       31.18       38.43     13.74 o 
 -11   9  15        5.10        2.99     14.98 o 
 -10   9  15        0.92       12.95     12.64 o 
  -9   9  15        0.73       12.38      9.45 o 
  -8   9  15        0.26       -0.89      9.67 o 
  -7   9  15       15.06       -8.77      9.89 o 
  -6   9  15        1.98       10.61     21.80 o 
  -5   9  15       53.01       52.14     13.67 o 
  -4   9  15        7.96        5.53     22.69 o 
  -3   9  15        5.21       17.12     27.95 o 
  -2   9  15        0.34      -19.48     49.24 o 
 -13  10  15        1.67       19.74     12.30 o 
 -12  10  15       35.44       33.61     10.42 o 
 -11  10  15        0.74        6.15     16.58 o 
 -10  10  15        9.94        6.85     10.42 o 
  -9  10  15        0.18       -4.81     11.81 o 
  -8  10  15        2.22        8.03      9.43 o 
  -7  10  15       19.96       25.64     16.03 o 
  -6  10  15       44.34       64.03     15.76 o 
  -5  10  15        0.81       -9.16     14.55 o 
  -4  10  15        6.60       20.08     15.41 o 
  -3  10  15        2.60       36.76     36.43 o 
  -2  10  15        1.61      -40.28     50.07 o 
 -12  11  15        0.11        7.70     10.57 o 
 -11  11  15        6.19       17.94     25.66 o 
 -10  11  15        0.67       -3.04     10.65 o 
  -9  11  15        0.10       -0.22     11.76 o 
  -8  11  15       19.88       29.57     13.72 o 
  -7  11  15        0.24       -2.10     12.03 o 
  -6  11  15       80.04       82.81     29.95 o 
  -5  11  15        0.09       -2.59     12.95 o 
  -4  11  15        0.19        8.43     20.68 o 
  -3  11  15        3.88      -35.77     42.81 o 
 -12  12  15        1.25       11.89     12.15 o 
 -11  12  15        1.53        9.34     12.66 o 
 -10  12  15       11.59       20.61     12.08 o 
  -9  12  15        8.86       14.96     13.24 o 
  -8  12  15        0.00       -3.78     12.91 o 
  -7  12  15       13.07       14.65     13.75 o 
  -6  12  15        1.32       22.22     13.65 o 
  -5  12  15        0.41       -6.72     12.91 o 
  -4  12  15        0.29        3.78     14.52 o 
  -3  12  15        0.04      -10.55     24.40 o 
 -11  13  15        0.01        3.86     10.74 o 
 -10  13  15       12.71       -8.21     13.18 o 
  -9  13  15        3.93       -9.02     12.35 o 
  -8  13  15        0.59       -2.43     16.16 o 
  -7  13  15        0.08        6.12     12.95 o 
  -6  13  15        2.32       19.39     14.45 o 
  -5  13  15        6.09       -0.96     13.96 o 
  -4  13  15        0.90       -5.11     13.55 o 
 -10  14  15       19.78       19.90     15.44 o 
  -9  14  15       13.07        2.50     13.45 o 
  -8  14  15       16.45       16.08     14.59 o 
  -7  14  15        4.90        9.51     14.06 o 
  -6  14  15        0.18        0.38     16.73 o 
  -5  14  15        3.31        1.86     14.64 o 
 -15   0  16        0.01       18.73     40.70 o 
 -14   0  16        2.52       11.74     16.01 o 
 -13   0  16       98.16      102.37     24.54 o 
 -12   0  16      156.48      250.08     33.74 o 
 -11   0  16        0.05      -13.51     14.09 o 
 -10   0  16       25.31       10.94     14.59 o 
  -9   0  16        1.26        5.47     13.68 o 
  -8   0  16      370.97      497.68     44.43 o 
  -7   0  16       26.39       23.04     14.75 o 
  -6   0  16       30.73       11.02     15.17 o 
  -5   0  16       21.95       13.81     14.15 o 
  -4   0  16        3.48       -4.22     21.63 o 
  -3   0  16       87.93       68.55     38.30 o 
  -2   0  16        5.74       41.69     32.99 o 
  -1   0  16        1.89       18.48     35.89 o 
 -15   1  16        5.63      -28.68     37.55 o 
 -14   1  16        0.05       17.20     12.38 o 
 -13   1  16        6.91       14.34     13.91 o 
 -12   1  16       40.92       56.07     12.50 o 
 -11   1  16        2.35        2.23     10.43 o 
 -10   1  16       24.33       16.48     11.08 o 
  -9   1  16        2.48        0.25     10.22 o 
  -8   1  16        2.15      -12.82      9.20 o 
  -7   1  16       14.17        1.83      9.78 o 
  -6   1  16        5.50      -10.86     23.04 o 
  -5   1  16       25.53       11.35     16.18 o 
  -4   1  16        2.20       -1.66      9.39 o 
  -3   1  16       16.48       16.70     23.59 o 
  -2   1  16        7.18       15.28     23.30 o 
  -1   1  16        0.32       15.93     24.93 o 
 -15   2  16        2.98       15.50     43.85 o 
 -14   2  16        1.17       10.04     11.20 o 
 -13   2  16       18.29       17.26     11.78 o 
 -12   2  16       18.55       20.46     14.15 o 
 -11   2  16        0.59        2.04      9.28 o 
 -10   2  16        0.16       -5.08      8.74 o 
  -9   2  16      118.08      146.06     23.29 o 
  -8   2  16        0.00      -13.50      9.00 o 
  -7   2  16        1.79       -0.96      8.28 o 
  -6   2  16        6.20       -2.58     15.16 o 
  -5   2  16        0.04       -2.01      9.82 o 
  -4   2  16        2.65        4.85      9.57 o 
  -3   2  16       16.67       11.48     32.24 o 
  -2   2  16        1.75      -12.55     25.57 o 
  -1   2  16        1.33       17.76     24.45 o 
 -14   3  16        7.90        9.96     11.72 o 
 -13   3  16        1.07       -2.98     10.45 o 
 -12   3  16        0.89       -2.75     11.92 o 
 -11   3  16        2.93        9.52      9.79 o 
 -10   3  16       37.67       47.28     15.99 o 
  -9   3  16       32.09       33.01     14.75 o 
  -8   3  16        5.01       21.04     10.99 o 
  -7   3  16       25.29       39.05     12.53 o 
  -6   3  16        0.00      -11.44      8.36 o 
  -5   3  16      147.66      122.84     19.79 o 
  -4   3  16        5.07       -4.21      9.54 o 
  -3   3  16        0.39       19.35     23.10 o 
  -2   3  16        5.21       -1.00     21.95 o 
  -1   3  16        4.42        8.34     23.67 o 
 -14   4  16        0.98        5.92     14.90 o 
 -13   4  16       11.26       18.05     13.58 o 
 -12   4  16        2.02       -4.81     12.04 o 
 -11   4  16        6.40       11.22      9.57 o 
 -10   4  16       32.80       49.13     12.23 o 
  -9   4  16       87.80      110.25     14.13 o 
  -8   4  16       22.31       29.04     11.77 o 
  -7   4  16       12.07       16.75     10.80 o 
  -6   4  16       27.54       11.70     10.91 o 
  -5   4  16       39.57       41.72     12.29 o 
  -4   4  16        0.01        7.87     10.55 o 
  -3   4  16       32.56       45.33     25.32 o 
  -2   4  16        2.64        2.51     22.40 o 
  -1   4  16        0.22       25.14     42.90 o 
 -14   5  16        0.91        3.72     12.42 o 
 -13   5  16        0.03        5.53     10.85 o 
 -12   5  16        0.08       -1.30      9.95 o 
 -11   5  16        5.21       24.71     21.84 o 
 -10   5  16       60.81       76.56     13.14 o 
  -9   5  16       18.54       14.38     14.18 o 
  -8   5  16       85.47       79.24     15.56 o 
  -7   5  16        1.52        1.47      9.44 o 
  -6   5  16       65.04       40.89     13.31 o 
  -5   5  16      111.55      130.36     17.09 o 
  -4   5  16      118.73      192.83     19.81 o 
  -3   5  16        1.50      -30.01     39.12 o 
  -2   5  16        0.66       23.17     49.44 o 
 -14   6  16        1.95        3.28     12.96 o 
 -13   6  16        0.26       -9.22     10.73 o 
 -12   6  16        2.10       -4.89      9.80 o 
 -11   6  16        0.43        0.60      9.30 o 
 -10   6  16       17.28       25.20     10.85 o 
  -9   6  16        5.17        8.36      9.11 o 
  -8   6  16       15.06       14.03     14.77 o 
  -7   6  16      214.68      231.43     28.37 o 
  -6   6  16        1.12        3.55     10.19 o 
  -5   6  16       91.43       92.83     15.63 o 
  -4   6  16        6.45       19.20     16.15 o 
  -3   6  16        3.07      -26.36     43.35 o 
  -2   6  16        0.04       -8.70     46.00 o 
 -14   7  16        0.03       23.04     14.87 o 
 -13   7  16        5.58       17.32     12.61 o 
 -12   7  16       29.60       49.68     13.48 o 
 -11   7  16       50.05       51.66     17.66 o 
 -10   7  16       14.06       25.31     10.82 o 
  -9   7  16       11.98       22.03     11.01 o 
  -8   7  16      100.83       94.86     24.45 o 
  -7   7  16        0.95       14.56     11.19 o 
  -6   7  16       97.56       93.86     15.67 o 
  -5   7  16       62.20       37.07     13.58 o 
  -4   7  16        0.32       -9.75     14.66 o 
  -3   7  16        8.39      -16.33     44.68 o 
  -2   7  16        2.89       -9.37     45.51 o 
 -13   8  16        1.09        6.88     15.51 o 
 -12   8  16       10.87       16.22     11.60 o 
 -11   8  16       17.05       21.89     11.88 o 
 -10   8  16        2.09        8.25     10.97 o 
  -9   8  16       25.53       27.98     18.33 o 
  -8   8  16       45.08       33.93     12.00 o 
  -7   8  16       62.56       62.66     14.22 o 
  -6   8  16        7.16       15.76     12.12 o 
  -5   8  16        0.00       16.16     11.74 o 
  -4   8  16       82.76       88.89     28.30 o 
  -3   8  16       10.49       -7.46     48.16 o 
  -2   8  16        2.62       21.55     54.13 o 
 -13   9  16        3.67       19.21     13.29 o 
 -12   9  16        0.24        5.05     11.17 o 
 -11   9  16       27.62       38.85     12.75 o 
 -10   9  16        0.08        2.53      9.85 o 
  -9   9  16        0.02      -17.10     11.40 o 
  -8   9  16        0.10       -7.58     13.59 o 
  -7   9  16       26.16       57.48     13.83 o 
  -6   9  16       31.18       18.42     11.66 o 
  -5   9  16       44.91       52.88     15.32 o 
  -4   9  16        4.79       -4.06     15.58 o 
  -3   9  16        6.06       65.48     55.45 o 
 -12  10  16        2.08       15.56     12.17 o 
 -11  10  16        5.15       14.55     14.62 o 
 -10  10  16       12.99       18.70     10.64 o 
  -9  10  16        2.08        8.45     18.24 o 
  -8  10  16       23.78       32.31     12.45 o 
  -7  10  16       10.18       14.59     11.93 o 
  -6  10  16       10.50        7.98     30.71 o 
  -5  10  16        0.44       -3.09     15.52 o 
  -4  10  16        0.12        9.34     25.52 o 
  -3  10  16        9.23       13.01     53.80 o 
 -12  11  16        5.22       14.09     22.00 o 
 -11  11  16        5.52        8.90     13.06 o 
 -10  11  16        1.54        5.59     13.58 o 
  -9  11  16        5.26       10.04     32.45 o 
  -8  11  16       10.49        5.50     22.65 o 
  -7  11  16       42.00       65.94     18.63 o 
  -6  11  16        0.78      -11.15     15.14 o 
  -5  11  16        2.12      -12.86     22.63 o 
  -4  11  16        0.19        1.14     21.75 o 
 -11  12  16       25.64       47.02     14.55 o 
 -10  12  16        0.82       15.06     14.77 o 
  -9  12  16       11.00       30.23     18.53 o 
  -8  12  16        7.48       18.20     14.05 o 
  -7  12  16       26.65       39.36     22.80 o 
  -6  12  16        2.11        9.02     14.85 o 
  -5  12  16        5.88       -3.04     15.79 o 
 -10  13  16        0.05       -1.34     14.39 o 
  -9  13  16        1.29        5.95     15.99 o 
  -8  13  16        4.70       16.65     15.13 o 
  -7  13  16        0.01        5.22     14.35 o 
  -6  13  16        3.94        6.04     15.38 o 
 -14   1  17       15.25        1.02     12.52 o 
 -13   1  17        8.70       -5.28     11.36 o 
 -12   1  17        4.35       -7.86     10.55 o 
 -11   1  17       16.21       28.19     12.14 o 
 -10   1  17        0.00        6.38     13.14 o 
  -9   1  17       18.17       17.69     11.02 o 
  -8   1  17        0.13       11.78     11.77 o 
  -7   1  17        2.96       12.86     11.72 o 
  -6   1  17        0.24       10.86     11.44 o 
  -5   1  17        0.44       -4.70     10.04 o 
  -4   1  17        1.58       -3.32     11.55 o 
  -3   1  17        5.49      -15.20     22.73 o 
  -2   1  17        0.13      -15.34     24.80 o 
 -14   2  17       20.50       -1.66     17.90 o 
 -13   2  17        0.96        0.41     11.78 o 
 -12   2  17        1.63      -13.17      9.81 o 
 -11   2  17        0.52        9.61     10.75 o 
 -10   2  17       47.88       26.73     12.35 o 
  -9   2  17        1.08        8.81     10.50 o 
  -8   2  17        5.45       10.99     21.68 o 
  -7   2  17        0.69      -14.23      9.49 o 
  -6   2  17        4.60       -0.76     14.84 o 
  -5   2  17       11.46       17.56     17.20 o 
  -4   2  17        6.25       10.72     12.03 o 
  -3   2  17        5.87      -28.10     41.03 o 
  -2   2  17        1.86        1.91     25.62 o 
 -14   3  17        0.12        4.37     11.90 o 
 -13   3  17        0.11      -11.03     10.30 o 
 -12   3  17        1.31       17.73     11.06 o 
 -11   3  17        8.22       19.20     12.39 o 
 -10   3  17       59.79       67.36     15.58 o 
  -9   3  17        0.09        1.42      9.77 o 
  -8   3  17        0.33        0.80     10.14 o 
  -7   3  17        0.30       -8.33      9.85 o 
  -6   3  17        2.58       10.87     12.05 o 
  -5   3  17       13.09       -3.30     10.55 o 
  -4   3  17       28.00       20.73     12.43 o 
  -3   3  17        1.65      -31.91     35.06 o 
  -2   3  17        4.01       -1.67     26.37 o 
 -14   4  17        3.73       30.67     13.23 o 
 -13   4  17        0.00       11.61     17.64 o 
 -12   4  17        8.83       25.55     12.07 o 
 -11   4  17        1.35       15.70     11.63 o 
 -10   4  17       31.24        8.15     11.25 o 
  -9   4  17        0.13       -0.86     10.49 o 
  -8   4  17       69.22       51.40     24.91 o 
  -7   4  17        2.79        5.20     10.88 o 
  -6   4  17       49.75       51.69     13.88 o 
  -5   4  17        1.95        4.12     10.98 o 
  -4   4  17        9.19       -5.04     17.70 o 
  -3   4  17        0.20       -0.83     42.69 o 
 -14   5  17        0.02       23.84     21.43 o 
 -13   5  17        0.29       -7.86      9.84 o 
 -12   5  17        5.70       -9.06      9.98 o 
 -11   5  17       19.28       19.34     11.39 o 
 -10   5  17       78.40       85.96     14.34 o 
  -9   5  17        2.00      -12.99      9.38 o 
  -8   5  17       62.29       78.27     16.60 o 
  -7   5  17       18.16       40.50     13.85 o 
  -6   5  17       22.91       35.98     12.66 o 
  -5   5  17        0.46      -15.68     10.45 o 
  -4   5  17       21.76       19.35     18.40 o 
  -3   5  17        5.76       34.73     49.24 o 
 -14   6  17        1.01        4.13     13.03 o 
 -13   6  17        0.23       -9.57     10.09 o 
 -12   6  17        7.85        7.16     11.43 o 
 -11   6  17        8.80       -3.48     10.11 o 
 -10   6  17        2.71       19.64     23.89 o 
  -9   6  17       17.64       23.64     12.12 o 
  -8   6  17       36.17       45.97     20.10 o 
  -7   6  17        3.66       18.32     19.15 o 
  -6   6  17        4.70        6.81     12.04 o 
  -5   6  17       31.27       31.54     14.08 o 
  -4   6  17        0.49      -22.33     16.62 o 
  -3   6  17        1.15       32.66     48.91 o 
 -13   7  17        0.42       15.19     12.03 o 
 -12   7  17       16.07       34.57     17.27 o 
 -11   7  17       32.25       36.28     12.28 o 
 -10   7  17        0.28       11.00     12.17 o 
  -9   7  17       35.51       22.83     12.65 o 
  -8   7  17        3.87       17.70     11.16 o 
  -7   7  17        2.04        7.29     11.48 o 
  -6   7  17        0.31        9.71     11.60 o 
  -5   7  17        0.00        4.69     12.65 o 
  -4   7  17        8.68       12.81     18.90 o 
  -3   7  17        2.94      -23.71     52.22 o 
 -13   8  17        0.61        6.80     19.75 o 
 -12   8  17        0.18       -0.88     11.10 o 
 -11   8  17       28.57       36.07     12.23 o 
 -10   8  17       11.10        3.44     13.84 o 
  -9   8  17        0.40       -8.40     10.28 o 
  -8   8  17       40.01       50.61     26.25 o 
  -7   8  17       34.23       51.86     14.94 o 
  -6   8  17        0.22        6.17     16.28 o 
  -5   8  17        0.83        8.84     12.90 o 
  -4   8  17       15.12       -4.88     18.69 o 
 -12   9  17        1.55       -9.69     11.22 o 
 -11   9  17        2.00       -2.59     13.08 o 
 -10   9  17       12.41       22.57     36.80 o 
  -9   9  17        0.23       10.78     10.51 o 
  -8   9  17       25.13       17.02     12.47 o 
  -7   9  17       13.15       27.26     12.82 o 
  -6   9  17        9.17      -13.44     16.71 o 
  -5   9  17       52.53       79.94     17.13 o 
  -4   9  17        2.86       -8.33     42.59 o 
 -12  10  17       14.91       28.32     12.95 o 
 -11  10  17        1.12       10.86     11.62 o 
 -10  10  17        1.93        8.32     11.98 o 
  -9  10  17        0.75        3.46     20.49 o 
  -8  10  17        0.17       -2.10     11.36 o 
  -7  10  17        0.00       -4.98     11.58 o 
  -6  10  17        1.34       15.24     18.00 o 
  -5  10  17       11.35       15.90     22.02 o 
 -11  11  17        0.16        2.84     18.08 o 
 -10  11  17        0.25       10.47     11.90 o 
  -9  11  17        0.32        3.82     17.18 o 
  -8  11  17       38.79       49.10     21.17 o 
  -7  11  17        0.18       13.84     15.74 o 
  -6  11  17        6.56       14.54     16.56 o 
 -10  12  17        0.03       11.89     17.13 o 
  -9  12  17        7.70       28.34     30.50 o 
  -8  12  17        0.04        0.20     15.55 o 
  -7  12  17        3.26       21.22     17.84 o 
 -14   0  18        2.07       -8.29     17.82 o 
 -13   0  18       35.73       46.34     22.30 o 
 -12   0  18       56.34       51.81     21.05 o 
 -11   0  18       13.76       27.52     18.24 o 
 -10   0  18        2.65      -13.10     12.43 o 
  -9   0  18        0.00        4.39     16.50 o 
  -8   0  18       71.48       75.02     22.96 o 
  -7   0  18        0.00      -13.93     14.26 o 
  -6   0  18       15.93       14.67     19.73 o 
  -5   0  18        8.61        9.20     18.73 o 
 -14   1  18        3.00       -0.78     21.01 o 
 -13   1  18        2.45        4.65     24.87 o 
 -12   1  18       10.41       22.83     12.39 o 
 -11   1  18       10.01       -3.98     10.18 o 
 -10   1  18        3.92       13.63     10.66 o 
  -9   1  18        1.58        5.98     21.18 o 
  -8   1  18        5.20       10.10     23.46 o 
  -7   1  18        1.56       16.68     13.47 o 
  -6   1  18       17.93       -2.48     12.14 o 
  -5   1  18        3.87       -6.77     12.22 o 
  -4   1  18        2.03        2.98     41.03 o 
 -14   2  18        5.75        9.96     13.50 o 
 -13   2  18       14.73        8.01     12.93 o 
 -12   2  18        5.23       -3.98     10.51 o 
 -11   2  18        0.73       -1.47     10.57 o 
 -10   2  18        0.13      -12.21      9.64 o 
  -9   2  18        1.93      -15.25     10.17 o 
  -8   2  18        6.68       -0.73     17.16 o 
  -7   2  18        0.66        1.80     18.77 o 
  -6   2  18        5.57      -12.53     11.48 o 
  -5   2  18        0.46       -6.32     11.11 o 
  -4   2  18        0.37      -26.52     37.13 o 
 -14   3  18        0.04       -2.17     12.93 o 
 -13   3  18        7.95       22.58     32.29 o 
 -12   3  18       15.62       38.04     15.83 o 
 -11   3  18       19.70       21.24     12.10 o 
 -10   3  18        0.12       16.62     12.60 o 
  -9   3  18        3.55       -5.69     10.61 o 
  -8   3  18       52.79       74.22     30.42 o 
  -7   3  18        7.57       12.76     12.17 o 
  -6   3  18        0.21      -15.90     10.60 o 
  -5   3  18       10.34        3.13     11.99 o 
  -4   3  18        5.54      -40.37     39.37 o 
 -14   4  18        0.01       -0.80     12.76 o 
 -13   4  18        0.58       18.27     13.59 o 
 -12   4  18        1.11       -5.42     11.97 o 
 -11   4  18       12.35        2.41     10.87 o 
 -10   4  18        0.01        5.78     11.27 o 
  -9   4  18       23.93       31.69     13.72 o 
  -8   4  18        1.83        3.27     11.44 o 
  -7   4  18       23.82       14.01     11.84 o 
  -6   4  18       14.72       13.05     12.16 o 
  -5   4  18       50.13       25.44     13.56 o 
  -4   4  18        1.82       -0.83     47.83 o 
 -13   5  18        6.68       10.52     11.80 o 
 -12   5  18        5.29       25.35     13.91 o 
 -11   5  18        3.80        2.48     11.69 o 
 -10   5  18       13.80       20.40     15.42 o 
  -9   5  18        0.68       11.51     12.38 o 
  -8   5  18        1.47      -13.74     10.84 o 
  -7   5  18        9.31       20.09     13.02 o 
  -6   5  18        0.86        5.23     11.89 o 
  -5   5  18       33.04       37.30     19.05 o 
  -4   5  18        2.11      -22.30     50.56 o 
 -13   6  18        5.95       11.59     12.33 o 
 -12   6  18        0.07       -0.03     13.49 o 
 -11   6  18        3.78       12.53     10.51 o 
 -10   6  18        6.38       -7.26     17.99 o 
  -9   6  18       16.87       23.38     13.64 o 
  -8   6  18       38.56       47.85     21.05 o 
  -7   6  18        3.05       -0.69     11.62 o 
  -6   6  18       19.33        0.93     13.47 o 
  -5   6  18        0.46        9.59     13.58 o 
  -4   6  18        0.99        0.17     50.81 o 
 -13   7  18        2.85        8.91     11.62 o 
 -12   7  18        0.34        8.74     11.91 o 
 -11   7  18        8.48        8.85     20.74 o 
 -10   7  18        6.33       12.08     12.45 o 
  -9   7  18       15.62       28.14     13.98 o 
  -8   7  18        4.87       30.66     14.53 o 
  -7   7  18       19.97       -7.44     15.59 o 
  -6   7  18       29.52       11.14     13.91 o 
  -5   7  18        6.50       -3.68     13.38 o 
 -12   8  18        4.66       -0.96     13.57 o 
 -11   8  18        1.99       -1.90     11.33 o 
 -10   8  18        0.00        6.68     11.78 o 
  -9   8  18        0.01       11.87     13.37 o 
  -8   8  18        1.90       -1.29     11.26 o 
  -7   8  18        2.61       14.32     16.61 o 
  -6   8  18        3.58       -6.77     12.59 o 
  -5   8  18       22.33       36.66     16.47 o 
 -12   9  18        0.89        9.93     13.76 o 
 -11   9  18        5.56        2.06     13.97 o 
 -10   9  18        1.45        2.61     12.69 o 
  -9   9  18       10.58       11.00     13.41 o 
  -8   9  18       13.09       19.11     12.97 o 
  -7   9  18       16.64       14.13     13.39 o 
  -6   9  18       30.69       31.38     15.75 o 
 -11  10  18        0.13       -3.41     12.33 o 
 -10  10  18        2.54       10.39     16.37 o 
  -9  10  18        0.05        8.82     13.32 o 
  -8  10  18        1.35       -2.13     11.90 o 
  -7  10  18        9.29       25.44     14.36 o 
 -14   1  19       11.72       19.53     24.99 o 
 -13   1  19       19.83       29.94     14.77 o 
 -12   1  19        0.87       -2.14     21.30 o 
 -11   1  19        5.93       30.88     13.38 o 
 -10   1  19        9.92       15.95     14.24 o 
  -9   1  19       16.87        6.33     12.69 o 
  -8   1  19        2.55      -11.72     10.59 o 
  -7   1  19        0.58        0.95     12.02 o 
  -6   1  19        1.41       -4.11     15.62 o 
 -14   2  19        2.46        2.28     13.89 o 
 -13   2  19       22.31       36.68     15.02 o 
 -12   2  19        0.00        8.35     12.63 o 
 -11   2  19       12.17       20.44     12.89 o 
 -10   2  19        1.43        9.57     14.26 o 
  -9   2  19        0.46        2.59     16.37 o 
  -8   2  19        0.19      -12.71     11.29 o 
  -7   2  19       14.93       23.82     13.42 o 
  -6   2  19        0.52        3.57     13.10 o 
 -13   3  19        3.67       -1.94     12.80 o 
 -12   3  19        1.34       -2.47     12.64 o 
 -11   3  19        0.79       -1.20     11.55 o 
 -10   3  19        0.05       -4.29     11.63 o 
  -9   3  19       10.67       17.09     13.65 o 
  -8   3  19        9.49       15.91     13.71 o 
  -7   3  19        0.24      -17.76     11.84 o 
  -6   3  19        6.74        2.10     12.78 o 
 -13   4  19        1.12        1.00     13.15 o 
 -12   4  19        0.01       -7.36     12.85 o 
 -11   4  19        0.65        7.31     12.93 o 
 -10   4  19        1.58       -5.16     11.65 o 
  -9   4  19        0.07      -12.17     11.47 o 
  -8   4  19        0.74       -6.42     11.72 o 
  -7   4  19        4.37       17.69     14.30 o 
  -6   4  19        2.76      -11.16     12.77 o 
 -13   5  19        0.03      -12.55     17.45 o 
 -12   5  19        0.01        4.60     13.47 o 
 -11   5  19        1.92       29.75     13.40 o 
 -10   5  19       11.25       18.08     14.20 o 
  -9   5  19       31.26       50.06     15.75 o 
  -8   5  19        0.10        4.93     13.05 o 
  -7   5  19        0.47        2.71     15.75 o 
  -6   5  19        1.78        7.93     14.30 o 
 -12   6  19        1.09        1.68     13.31 o 
 -11   6  19        1.99       -3.45     11.76 o 
 -10   6  19       25.59       23.73     15.67 o 
  -9   6  19        1.77       10.45     13.95 o 
  -8   6  19       12.96        7.92     16.87 o 
  -7   6  19        1.54       -8.82     13.46 o 
  -6   6  19        9.06        1.38     13.98 o 
 -12   7  19        4.85       10.11     13.93 o 
 -11   7  19        0.00       10.41     13.36 o 
 -10   7  19       47.83       33.82     20.23 o 
  -9   7  19        0.21       -1.49     13.59 o 
  -8   7  19        0.81       -8.77     12.84 o 
  -7   7  19       14.05       15.18     14.65 o 
 -11   8  19       18.15        9.14     19.73 o 
 -10   8  19        0.02       10.95     13.72 o 
  -9   8  19        0.45       -1.68     13.04 o 
  -8   8  19        4.04       -1.49     13.07 o 
  -9   9  19        4.75       -2.14     13.71 o 
 -13   0  20        0.64       -0.41     18.15 o 
 -12   0  20        9.95       33.24     22.79 o 
 -11   0  20        0.15      -13.35     17.41 o 
 -10   0  20       25.83       41.45     21.97 o 
  -9   0  20        0.72       -5.55     18.73 o 
  -8   0  20        7.06       13.51     20.39 o 
  -7   0  20        2.06       -6.80     19.48 o 
 -13   1  20        0.38       -0.51     12.45 o 
 -12   1  20        4.13        1.73     13.55 o 
 -11   1  20        2.58        5.17     13.83 o 
 -10   1  20        0.25       13.19     13.74 o 
  -9   1  20        0.95       21.83     14.76 o 
  -8   1  20        0.59      -15.70     12.42 o 
  -7   1  20        3.57       -3.47     14.16 o 
 -13   2  20       11.16       14.44     14.15 o 
 -12   2  20        2.82        2.97     13.57 o 
 -11   2  20       11.15       -6.64     13.06 o 
 -10   2  20       13.02       16.42     15.67 o 
  -9   2  20        1.88       -5.17     13.57 o 
  -8   2  20        3.28       -3.49     13.07 o 
  -7   2  20        0.70      -15.97     13.61 o 
 -12   3  20        0.01       14.32     14.60 o 
 -11   3  20        2.90       13.00     13.55 o 
 -10   3  20        0.94        6.22     13.61 o 
  -9   3  20        4.41       -6.68     13.27 o 
  -8   3  20        2.83        3.01     19.85 o 
  -7   3  20        4.00        3.92     25.49 o 
 -12   4  20        0.40      -13.31     13.05 o 
 -11   4  20        4.80        3.02     13.38 o 
 -10   4  20       19.42       -2.11     13.39 o 
  -9   4  20        0.12       -4.34     13.85 o 
  -8   4  20        0.88       -6.13     13.77 o 
 -11   5  20        5.82        1.52     13.92 o 
 -10   5  20        0.03       -8.70     13.30 o 
  -9   5  20        1.94      -17.93     11.95 o 
  -8   5  20       17.20       14.05     16.50 o 
 -11   6  20        7.74        5.93     19.11 o 
 -10   6  20        2.40      -15.26     20.39 o 
  -9   6  20        0.65        8.68     13.94 o 
                                                 
